# Supplementary material for: Metabolite annotations based on the integration of mass spectral information
Source: Plant J. 2008 Apr 14;54(5):949–62. doi: 10.1111/j.1365-313X.2008.03434.x (PMC2440531; doi:10.1111/j.1365-313X.2008.03434.x)
Supplement: Table S3 — Molecular formulae and molecular weights of KEGG CHO compounds. [file tpj0054-0949-SD5.xls]

## Sheet: Read Me
	Supplementary Table S3. Molecular formulas and molecular weights of KEGG-CHO compounds.
	LEGENDS TO COLUMNS
	MF	Molecular formula.
	Theoretical MW	Theoretical molecular weight (monoisotopic) calculated from MF and theoretical masses of the elements C,H, N, O, P, and S.
	CompoundID	Retrieved from a compond file of KEGG database.
	CompoundName	Retrieved from a compond file of KEGG database.
	CategoryID	Retrieved from a compond file of KEGG database.
	CategoryName	Retrieved from a compond file of KEGG database.

## Sheet: Supplementary Table S3
MF	Theoretical MW	CompoundID	CompoundName	CategoryID	CategoryName
CH4	16.0313	C01438	Methane	map00680;map00790	Methane metabolism;Folate biosynthesis
C2H2	26.0157	C01548	Acetylene;Ethyne	map00625	Tetrachloroethene degradation
CHN	27.0109	C01326	Hydrogen cyanide;HCN
CO	27.9949	C00237	CO;Carbon monoxide
C2H4	28.0313	C06547	Ethylene	map00625	Tetrachloroethene degradation
CH2O	30.0106	C00067	Formaldehyde;Methanal;Oxomethane;Oxomethylene;Methylene oxide;Formalin	map00680	Methane metabolism
CH5N	31.0422	C00218	Methylamine;Methanamine	map00680	Methane metabolism
CH4O	32.0262	C00132	Methanol;Methyl alcohol	map00680;map00901	Methane metabolism;Indole and ipecac alkaloid biosynthesis
CH3F	34.0219	C11147	Fluoromethane;Methyl fluoride
CH2N2	42.0218	C01566	Cyanamide;Carbodiimide	map00791	Atrazine degradation
C3H6	42.047	C11505	Propene
CHON	43.0058	C01417	Cyanate;Cyanic acid	map00910	Nitrogen metabolism
C2H5N	43.0422	C11687	Aziridine
CO2	43.9898	C00011	CO2;Carbon dioxide	map00020;map00030;map00220;map00230;map00251;map00260;map00330;map00460;map00630;map00680;map00710;map00720;map00790;map00791;map00910	Citrate cycle (TCA cycle);Pentose phosphate pathway;Urea cycle and metabolism of amino groups;Purine metabolism;Glutamate metabolism;Glycine, serine and threonine metabolism;Arginine and proline metabolism;Cyanoamino acid metabolism;Glyoxylate and dicarboxylate metabolism;Methane metabolism;Carbon fixation;Reductive carboxylate cycle (CO2 fixation);Folate biosynthesis;Atrazine degradation;Nitroge…
C2H4O	44.0262	C00084	Acetaldehyde;Ethanal	map00010;map00360;map00362;map00440;map00564;map00620;map00621;map00622;map00625;map00627;map00628;map00629;map00641;map00642;map00643	Glycolysis / Gluconeogenesis;Phenylalanine metabolism;Benzoate degradation via hydroxylation;Aminophosphonate metabolism;Glycerophospholipid metabolism;Pyruvate metabolism;Biphenyl degradation;Toluene and xylene degradation;Tetrachloroethene degradation;1,4-Dichlorobenzene degradation;Fluorene degradation;Carbazole degradation;3-Chloroacrylic acid degradation;Ethylbenzene degradation;Styrene degr…
C2H4O	44.0262	C06548	Ethylene oxide	map00625	Tetrachloroethene degradation
CH3ON	45.0215	C00488	Formamide;Methanamide	map00460;map00910	Cyanoamino acid metabolism;Nitrogen metabolism
C2H7N	45.0578	C00543	Dimethylamine;(CH3)2NH	map00680	Methane metabolism
C2H7N	45.0578	C00797	Ethylamine
CH2O2	46.0055	C00058	Formate;Methanoic acid;Formic acid	map00620;map00630;map00680;map00910	Pyruvate metabolism;Glyoxylate and dicarboxylate metabolism;Methane metabolism;Nitrogen metabolism
C2H6O	46.0419	C00469	Ethanol;Ethyl alcohol;Methylcarbinol;Dehydrated ethanol	map00010	Glycolysis / Gluconeogenesis
C2H6O	46.0419	C11144	Methoxymethane;Dimethyl ether
CH4S	48.0034	C00409	Methanethiol;Methylmercaptan
C3H3N	53.0265	C01998	Acrylonitrile;Propenenitrile;Vinyl cyanide	map00643	Styrene degradation
C3H2O	54.0106	C05985	2-Propyn-1-al	map00640	Propanoate metabolism
C3H4O	56.0262	C01471	Acrolein;Acrylaldehyde;Acrylic aldehyde;Propenal
C3H4O	56.0262	C05986	2-Propyn-1-ol;Prop-2-yn-1-ol;Prop-2-yne-1-ol;Prop-2-in-1-ol;1-Hydroxy-2-propyne;1-Propyn-3-ol;1-Propyn-3-yl alcohol;2-Propynol;2-Propynyl alcohol;3-Hydroxy-1-propyne;3-Propynol;Ethynylcarbinol;NA 1986;Propargyl alcohol;Propynyl alcohol	map00640	Propanoate metabolism
C3H7N	57.0578	C14150	Cyclopropylamine
C2H2O2	58.0055	C14448	Glyoxal;Oxalaldehyde;1,2-Ethanedione
C3H6O	58.0419	C00207	Acetone;Dimethyl ketone;2-Propanone	map00072;map00640	Synthesis and degradation of ketone bodies;Propanoate metabolism
C3H6O	58.0419	C00479	Propanal;Propionaldehyde	map00561;map00622	Glycerolipid metabolism;Toluene and xylene degradation
C3H6O	58.0419	C02001	Allyl alcohol;2-Propen-1-ol
C3H6O	58.0419	C11506	(R)-1,2-Epoxypropane
C3H6O	58.0419	C11507	(S)-1,2-Epoxypropane
C3H6O	58.0419	C15508	1,2-Epoxypropane;1,2-Propylene oxide
CHNS	58.983	C01755	Thiocyanate;Thiocyanic acid
C2H5ON	59.0371	C02658	Acetaldehyde oxime;Acetaldoxime;Aldoxime	map00460	Cyanoamino acid metabolism
C2H5ON	59.0371	C06244	Acetamide
C2H5ON	59.0371	C06735	Aminoacetaldehyde	map00430	Taurine and hypotaurine metabolism
C2H5ON	59.0371	C11489	NMF;N-Methylformamide
C3H9N	59.0735	C00565	Trimethylamine;(CH3)3N;N,N-Dimethylmethanamine	map00680	Methane metabolism
C3H9N	59.0735	C04629	Trimethylamine(alkyl-substituted derivatives)
C3H9N	59.0735	C06748	Isopropylamine;2-Aminopropane;Monoisopropylamine;2-Propanamine
COS	59.967	C07331	Carbonyl sulfide
C2H4O2	60.0211	C00033	Acetate;Acetic acid;Ethanoic acid;Glacial acetic acid	map00010;map00020;map00430;map00440;map00450;map00534;map00620;map00622;map00660;map00720;map00920	Glycolysis / Gluconeogenesis;Citrate cycle (TCA cycle);Taurine and hypotaurine metabolism;Aminophosphonate metabolism;Selenoamino acid metabolism;Heparan sulfate biosynthesis;Pyruvate metabolism;Toluene and xylene degradation;C5-Branched dibasic acid metabolism;Reductive carboxylate cycle (CO2 fixation);Sulfur metabolism
C2H4O2	60.0211	C00266	Glycolaldehyde;Hydroxyacetaldehyde	map00040;map00630;map00750;map00790	Pentose and glucuronate interconversions;Glyoxylate and dicarboxylate metabolism;Vitamin B6 metabolism;Folate biosynthesis
CH4ON2	60.0324	C00086	Urea;Carbamide	map00220;map00230;map00240;map00330;map00791;map02010;map05120;	Urea cycle and metabolism of amino groups;Purine metabolism;Pyrimidine metabolism;Arginine and proline metabolism;Atrazine degradation;ABC transporters - General;Epithelial cell signaling in Helicobacter pylori;infection
C3H8O	60.0575	C01845	Propan-2-ol;2-Propanol;Isopropanol	map00640	Propanoate metabolism
C3H8O	60.0575	C05979	Propane-1-ol;Propanol;1-Propanol;Propan-1-ol;Propyl alcohol;1-Hydroxypropane;Ethylcarbinol;n-Propanol;n-Propyl alcohol;Optal;Osmosol extra;UN 1274	map00561	Glycerolipid metabolism
CHO3	60.9926	C00288	HCO3-;Bicarbonate;Hydrogencarbonate;Acid carbonate
CH3O2N	61.0164	C01563	Carbamate;Carbamic acid;Aminoformic acid	map00910	Nitrogen metabolism
C2H7ON	61.0528	C00189	Ethanolamine;Aminoethanol;2-Hydroxyethylamine	map00440;map00564	Aminophosphonate metabolism;Glycerophospholipid metabolism
C2H3Cl	61.9923	C06793	Vinyl chloride;Chloroethylene	map00625	Tetrachloroethene degradation
CH2O3	62.0004	C01353	Carbonic acid;Dihydrogen carbonate;H2CO3	map00910	Nitrogen metabolism
C2H3OF	62.0168	C15488	Fluoroacetaldehyde
C2H6S	62.019	C00580	Dimethyl sulfide;Methyl sulfide;Methyl thioether
C2H6O2	62.0368	C01380	Ethylene glycol;1,2-Ethanediol;Ethane-1,2-diol	map00625;map00630	Tetrachloroethene degradation;Glyoxylate and dicarboxylate metabolism
C2H6O2	62.0368	C15588	Glycol
C4H4O	68.0262	C06145	3-Butyn-1-al	map00650	Butanoate metabolism
C4H4O	68.0262	C14275	Furan	map07113	Furan family
C3H4N2	68.0374	C00481	Pyrazole;1,2-Diazole
C3H4N2	68.0374	C01589	Imidazole;Glyoxaline;1,3-Diazole
C4H7N	69.0578	C02420	Isobutyronitrile
C4H7N	69.0578	C15668	1-Pyrroline;3,4-Dihydro-2H-pyrrole	map00220	Urea cycle and metabolism of amino groups
C3H2O2	70.0055	C00804	Propynoate;Propiolic acid;Acetylenecarboxylic acid;Acetylenemonocarboxylate	map00410;map00640	beta-Alanine metabolism;Propanoate metabolism
C4H6O	70.0419	C06146	3-Butyn-1-ol	map00650	Butanoate metabolism
C3H6N2	70.0531	C05670	beta-Aminopropionitrile;3-Aminopropiononitrile	map00410;map00460	beta-Alanine metabolism;Cyanoamino acid metabolism
C3H6N2	70.0531	C05714	alpha-Aminopropiononitrile	map00460	Cyanoamino acid metabolism
C3H5ON	71.0371	C01659	Acrylamide;2-Propenamide	map00643	Styrene degradation
C4H9N	71.0735	C12244	3-Buten-1-amine
C3H4O2	72.0211	C00511	Propenoate;Acrylic acid;Acrylate;2-Propenoic acid;Vinylformic acid	map00643	Styrene degradation
C3H4O2	72.0211	C00546	Methylglyoxal;Pyruvaldehyde;Pyruvic aldehyde;2-Ketopropionaldehyde;2-Oxopropanal	map00260;map00620	Glycine, serine and threonine metabolism;Pyruvate metabolism
C4H8O	72.0575	C01412	Butanal;Butyraldehyde	map00650	Butanoate metabolism
C4H8O	72.0575	C02845	Methyl ethyl ketone;Ethyl methyl ketone;2-Butanone;MEK
C3H7ON	73.0528	C01888	Aminoacetone;1-Amino-2-propanone	map00260	Glycine, serine and threonine metabolism
C3H7ON	73.0528	C01995	Acetone oxime;Acetoxime
C3H7ON	73.0528	C02229	3-Aminopropanal
C3H7ON	73.0528	C03134	N,N-Dimethylformamide;N,N-Dimethylmethanamide;DMF
C3H7ON	73.0528	C05665	beta-Aminopropion aldehyde	map00410	beta-Alanine metabolism
C2H7N3	73.064	C02294	Methylguanidine
C4H11N	73.0891	C02787	2-Methylpropanamine;2-Methyl-1-propanamine;Isobutylamine
C2H2O3	74.0004	C00048	Glyoxylate;Glyoxalate;Glyoxylic acid	map00230;map00260;map00330;map00627;map00630;map00660	Purine metabolism;Glycine, serine and threonine metabolism;Arginine and proline metabolism;1,4-Dichlorobenzene degradation;Glyoxylate and dicarboxylate metabolism;C5-Branched dibasic acid metabolism
C6H2	74.0157	C08463	Triacetylene;1,3,5-Hexatriyne
C3H6O2	74.0368	C00163	Propanoate;Propionate;Propanoic acid;Propionic acid	map00640;map00642	Propanoate metabolism;Ethylbenzene degradation
C3H6O2	74.0368	C00424	(S)-Lactaldehyde;L-Lactaldehyde;L-2-Hydroxypropionaldehyde	map00051;map00620	Fructose and mannose metabolism;Pyruvate metabolism
C3H6O2	74.0368	C00937	(R)-Lactaldehyde;D-Lactaldehyde;D-2-Hydroxypropionaldehyde	map00051;map00620	Fructose and mannose metabolism;Pyruvate metabolism
C3H6O2	74.0368	C00969	3-Hydroxypropanal	map00561	Glycerolipid metabolism
C3H6O2	74.0368	C05235	Hydroxyacetone;Acetol;1-Hydroxy-2-propanone;2-Ketopropyl alcohol;Acetone alcohol;Pyruvinalcohol;Pyruvic alcohol;Methylketol	map00260	Glycine, serine and threonine metabolism
C3H6O2	74.0368	C05999	Lactaldehyde;2-Hydroxypropionaldehyde;2-Hydroxypropanal	map00561;map00620	Glycerolipid metabolism;Pyruvate metabolism
C3H6O2	74.0368	C10920	Glycidol
C2H6ON2	74.048	C02297	N-Acetyldiamine
C2H6ON2	74.048	C07447	Acetylhydrazine
C2H6ON2	74.048	C14704	N-Nitrosodimethylamine;Dimethylnitrosamine
C4H10O	74.0732	C06142	1-Butanol;n-Butanol	map00650	Butanoate metabolism
C4H10O	74.0732	C13240	Ether;Anesthetic ether;Diethyl ether
C4H10O	74.0732	C14710	Isobutyl alcohol;2-Methyl-1-propanol;1-Hydroxymethylpropane
C3H10N2	74.0844	C00986	1,3-Diaminopropane;Trimethylenediamine;1,3-Propanediamine;Propane-1,3-diamine	map00220;map00410	Urea cycle and metabolism of amino groups;beta-Alanine metabolism
C2H5O2N	75.032	C00037	Glycine;Aminoacetic acid;Gly	map00120;map00230;map00260;map00310;map00460;map00480;map00680;map00730;map00860;map00910;map00970;map04080	Bile acid biosynthesis;Purine metabolism;Glycine, serine and threonine metabolism;Lysine degradation;Cyanoamino acid metabolism;Glutathione metabolism;Methane metabolism;Thiamine metabolism;Porphyrin and chlorophyll metabolism;Nitrogen metabolism;Aminoacyl-tRNA biosynthesis;Neuroactive ligand-receptor interaction
C2H5O2N	75.032	C01837	Nitroethane
C2H5O2N	75.032	C06808	Acetohydroxamic acid
CH5ON3	75.0433	C02077	Semicarbazide;Carbamoylhydrazine;Aminourea;Hydrazinecarboxamide
C3H9ON	75.0684	C01104	Trimethylamine N-oxide;(CH3)3NO	map00680;map02020	Methane metabolism;Two-component system - General
C3H9ON	75.0684	C03194	(R)-1-Aminopropan-2-ol;(R)-1-Amino-2-propanol	map00260;map00860	Glycine, serine and threonine metabolism;Porphyrin and chlorophyll metabolism
C3H9ON	75.0684	C05771	1-Aminopropan-2-ol
C2H4OS	75.9983	C01857	Thioacetate;Thioacetic acid
CH4N2S	76.0095	C14415	Thiourea
C2H4O3	76.016	C00160	Glycolate;Glycolic acid;Hydroxyacetic acid	map00361;map00630;map00631	gamma-Hexachlorocyclohexane degradation;Glyoxylate and dicarboxylate metabolism;1,2-Dichloroethane degradation
CH4O2N2	76.0273	C07044	Hydroxyurea;Hydroxycarbamide
C3H8S	76.0347	C08390	Propane-1-thiol;Propanethiol;Propyl mercaptan
C3H8S	76.0347	C08391	Propane-2-thiol;Isopropyl mercaptan;2-Propanethiol
C3H8O2	76.0524	C00583	Propane-1,2-diol;1,2-Propanediol;Propylene glycol	map00561;map00620	Glycerolipid metabolism;Pyruvate metabolism
C3H8O2	76.0524	C02457	Propane-1,3-diol;1,3-Propanediol;Trimethylene glycol	map00561	Glycerolipid metabolism
C3H8O2	76.0524	C02912	(R)-Propane-1,2-diol;(R)-1,2-Propanediol;(R)-Propylene glycol
C3H8O2	76.0524	C02917	(S)-Propane-1,2-diol;(S)-1,2-Propanediol;(S)-Propylene glycol
C2H7NS	77.0299	C01678	Cysteamine;2-Aminoethanethiol;beta-Aminoethanethiol;beta-Mercaptoethylamine;Mercaptamine;Thioethanolamine	map00430	Taurine and hypotaurine metabolism
C3H9S	77.0425	C01008	Trimethylsulfonium
C2H3OCl	77.9872	C06754	Chloroacetaldehyde;2-Chloroethanal	map00631	1,2-Dichloroethane degradation
C2H3O2F	78.0117	C06108	Fluoroacetate;Fluoroacetic acid;Cymonic acid;Gifblaar poison;HFA;UN 2642
C2H6OS	78.0139	C00928	Mercaptoethanol;2-Mercaptoethanol;Thioglycol
C2H6OS	78.0139	C11143	Dimethyl sulfoxide;DMSO
C6H6	78.047	C01407	Benzene;Aromatic alkane	map00626	Naphthalene and anthracene degradation
C5H5N	79.0422	C00747	Pyridine;Azabenzene
C2H5OCl	80.0029	C06753	2-Chloroethanol;Ethylene chlorohydrin;Glycol chlorohydrin	map00631	1,2-Dichloroethane degradation
C4H4N2	80.0374	C00396	Pyrimidine;Pyrimidine base
C4H6N2	82.0531	C07837	Fomepizole;4-Methylpyrazole
C3H5N3	83.0483	C05239	5-Aminoimidazole;Aminoimidazole;4-Aminoimidazole	map00230	Purine metabolism
C5H9N	83.0735	C06181	Piperideine	map00310;map00960	Lysine degradation;Alkaloid biosynthesis II
CH2Cl2	83.9534	C02271	Dichloromethane;Methylene chloride;Methylene dichloride
C4H4O2	84.0211	C02648	4-Hydroxy-2-butynal
C4H4O2	84.0211	C06144	3-Butynoate	map00650	Butanoate metabolism
C3H4ON2	84.0324	C06195	Imidazolone;4-Imidazolone	map00230	Purine metabolism
C2H4N4	84.0436	C11261	3-Amino-1,2,4-triazole;Amitrole;Aminotriazole;2-Amino-1,3,4-triazole
C5H8O	84.0575	C00557	Cyclopentanone
C5H8O	84.0575	C07330	3-Methylbut-2-enal;3,3-Dimethyl-acrylaldehyde
C5H8O	84.0575	C15604	Prenal
C5H10N	84.0813	C06178	1-Methylpyrrolinium	map00960	Alkaloid biosynthesis II
C6H12	84.0939	C11249	Cyclohexane	map00930	Caprolactam degradation
C4H7ON	85.0528	C02659	Acetone cyanohydrin;alpha-Hydroxyisobutyronitrile;2-Hydroxy-2-methylpropanenitrile;2-Methyllactonitrile;Acetone cyanhydrin;2-Hydroxyisobutyronitrile
C5H11N	85.0891	C01746	Piperidine;Azacyclohexane;Hexahydropyridine
C4H6O2	86.0368	C00741	Diacetyl;Biacetyl;Dimethylglyoxal;2,3-Butanedione	map00650	Butanoate metabolism
C4H6O2	86.0368	C01770	1,4-Lactone
C4H6O2	86.0368	C01771	2-Butenoate;2-Butenoic acid;Crotonic acid
C4H6O2	86.0368	C02497	2-Butyne-1,4-diol
C5H10O	86.0732	C01390	Prenol;3-Methyl-2-buten-1-ol
C5H10O	86.0732	C01949	Pentan-2-one;2-Pentanone;Methyl propyl ketone
C5H10O	86.0732	C02020	Cyclopentanol;Cyclopentyl alcohol
C5H10O	86.0732	C02223	2-Methylbutanal;2-Methylbutyraldehyde
C5H10O	86.0732	C07329	3-Methylbutanal;Isovaleraldehyde
C4H10N2	86.0844	C07973	Piperazine;Diethylenediamine
C6H14	86.1096	C11271	n-Hexane;Hexane
C3H5O2N	87.032	C02218	2-Aminoacrylate;Dehydroalanine	map00272	Cysteine metabolism
C3H5O2N	87.032	C06695	2-Oxazolidinone
C4H9ON	87.0684	C00555	4-Aminobutanal;4-Aminobutyraldehyde;Butyraldehyde, 4-amino-	map00220;map00410	Urea cycle and metabolism of amino groups;beta-Alanine metabolism
C4H9ON	87.0684	C03219	2-Methylpropanal oxime;Isobutyraldehyde oxime
C4H9ON	87.0684	C14452	Morpholine;Tetrahydro-1,4-oxazine
C5H13N	87.1048	C02640	3-Methylbutanamine;Isoamylamine;Isopentylamine
C3H4O3	88.016	C00022	Pyruvate;Pyruvic acid;2-Oxopropanoate;2-Oxopropanoic acid;Pyroracemic acid	map00010;map00020;map00030;map00040;map00053;map00100;map00252;map00260;map00272;map00290;map00330;map00350;map00360;map00362;map00430;map00473;map00620;map00621;map00622;map00624;map00626;map00627;map00628;map00629;map00630;map00642;map00643;map00650;map00660;map00710;map00720;map00730;map00750;map00770;map02060;map04930	Glycolysis / Gluconeogenesis;Citrate cycle (TCA cycle);Pentose phosphate pathway;Pentose and glucuronate interconversions;Ascorbate and aldarate metabolism;Biosynthesis of steroids;Alanine and aspartate metabolism;Glycine, serine and threonine metabolism;Cysteine metabolism;Valine, leucine and isoleucine biosynthesis;Arginine and proline metabolism;Tyrosine metabolism;Phenylalanine metabolism;Ben…
C3H4O3	88.016	C00222	3-Oxopropanoate;Malonate semialdehyde	map00031;map00252;map00410;map00640;map00641	Inositol metabolism;Alanine and aspartate metabolism;beta-Alanine metabolism;Propanoate metabolism;3-Chloroacrylic acid degradation
C3H4O3	88.016	C12069	3-Hydroxypropenoate
C4H8O2	88.0524	C00246	Butanoic acid;Butanoate;Butyrate;Butyric acid	map00650	Butanoate metabolism
C4H8O2	88.0524	C00466	Acetoin;2-Acetoin;3-Hydroxybutan-2-one;3-Hydroxy-2-butanone;Dimethylketol
C4H8O2	88.0524	C00810	(R)-Acetoin;(R)-2-Acetoin;(R)-3-Hydroxy-2-butanone;(R)-Dimethylketol;(R)-3-Hydroxybutan-2-one	map00650;map00660	Butanoate metabolism;C5-Branched dibasic acid metabolism
C4H8O2	88.0524	C00849	Ethyl acetate
C4H8O2	88.0524	C01769	(S)-Acetoin;(S)-2-Acetoin	map00650	Butanoate metabolism
C4H8O2	88.0524	C02632	2-Methylpropanoate;2-Methylpropanoic acid;Isobutyric acid;Isobutanoate;Dimethylacetic acid;Isobutyrate	map00621	Biphenyl degradation
C4H8O2	88.0524	C14440	1,4-Dioxane;p-Dioxane
C5H12O	88.0888	C07328	3-Methylbutanol;Isoamyl alcohol;Isopentyl alcohol
C5H12O	88.0888	C11344	Methyl tert-butyl ether;tert-Butyl methyl ether
C4H12N2	88.1	C00134	Putrescine;1,4-Butanediamine;1,4-Diaminobutane;Tetramethylenediamine	map00220;map00960;map02010	Urea cycle and metabolism of amino groups;Alkaloid biosynthesis II;ABC transporters - General
C2H3O3N	89.0113	C01444	Oxamate;Oxamic acid;Oxalic monoamide
C3H7O2N	89.0477	C00041	L-Alanine;L-2-Aminopropionic acid;L-alpha-Alanine	map00252;map00272;map00430;map00450;map00473;map00710;map00720;map00970	Alanine and aspartate metabolism;Cysteine metabolism;Taurine and hypotaurine metabolism;Selenoamino acid metabolism;D-Alanine metabolism;Carbon fixation;Reductive carboxylate cycle (CO2 fixation);Aminoacyl-tRNA biosynthesis
C3H7O2N	89.0477	C00099	beta-Alanine;3-Aminopropionic acid;3-Aminopropanoate	map00240;map00252;map00410;map00640;map00770;map04080	Pyrimidine metabolism;Alanine and aspartate metabolism;beta-Alanine metabolism;Propanoate metabolism;Pantothenate and CoA biosynthesis;Neuroactive ligand-receptor interaction
C3H7O2N	89.0477	C00133	D-Alanine;D-2-Aminopropionic acid;D-Ala	map00252;map00473;map00550;map00750	Alanine and aspartate metabolism;D-Alanine metabolism;Peptidoglycan biosynthesis;Vitamin B6 metabolism
C3H7O2N	89.0477	C00213	Sarcosine;N-Methylglycine	map00260;map00330	Glycine, serine and threonine metabolism;Arginine and proline metabolism
C3H7O2N	89.0477	C01401	Alanine;2-Aminopropionic acid;2-Aminopropanoic acid	map00460	Cyanoamino acid metabolism
C3H7O2N	89.0477	C01537	Urethane;Ethyl carbamate
C3H7O2N	89.0477	C02116	2-Nitropropane
C3H7O2N	89.0477	C11488	HMMF;N-Hydroxymethyl-N-methylformamide
C2H7ON3	89.0589	C06383	N-(Aminomethyl)urea
C3H3OCl	89.9872	C06613	3-Chloroallyl aldehyde	map00641	3-Chloroacrylic acid degradation
C2H2O4	89.9953	C00209	Oxalate;Oxalic acid;Ethanedioic acid	map00630	Glyoxylate and dicarboxylate metabolism
C3H6OS	90.0139	C08389	Propanethial S-oxide;Thiopropanal S-oxide
C3H6O3	90.0317	C00184	Glycerone;Dihydroxyacetone;1,3-Dihydroxyacetone;1,3-Dihydroxy-2-propanone;1,3-Dihydroxypropan-2-one	map00561;map00680	Glycerolipid metabolism;Methane metabolism
C3H6O3	90.0317	C00186	(S)-Lactate;L-Lactate;L-Lactic acid	map00010;map00620;map00640;map00643	Glycolysis / Gluconeogenesis;Pyruvate metabolism;Propanoate metabolism;Styrene degradation
C3H6O3	90.0317	C00256	(R)-Lactate;D-Lactate;D-Lactic acid;D-2-Hydroxypropanoic acid;D-2-Hydroxypropionic acid	map00620	Pyruvate metabolism
C3H6O3	90.0317	C00577	D-Glyceraldehyde	map00051;map00561	Fructose and mannose metabolism;Glycerolipid metabolism
C3H6O3	90.0317	C01013	3-Hydroxypropanoate;3-Hydroxypropanoic acid;3-Hydroxypropionate;3-Hydroxypropionic acid;Hydracrylic acid	map00410;map00640	beta-Alanine metabolism;Propanoate metabolism
C3H6O3	90.0317	C01432	Lactate;Lactic acid;2-Hydroxypropanoic acid;2-Hydroxypropionic acid
C3H6O3	90.0317	C02154	Glyceraldehyde;2,3-Dihydroxypropionaldehyde;2,3-Dihydroxypropanal;Glycerose;Aldotriose
C3H6O3	90.0317	C02426	L-Glyceraldehyde;L-2,3-Dihydroxypropionaldehyde;L-2,3-Dihydroxypropanal;L-Glycerose;L-Aldotriose
C2H6O2N2	90.0429	C02390	Methylazoxymethanol;CH3-N(O)=N-CH2OH
C2H6O2N2	90.0429	C06384	N-(Hydroxymethyl)urea
C4H10S	90.0503	C02272	Diethyl sulfide;Ethyl sulfide;Ethyl thioether;Diethyl thioether
C4H10O2	90.0681	C03044	(R,R)-Butane-2,3-diol;(R,R)-2,3-Butanediol;(R,R)-2,3-Butylene glycol	map00650	Butanoate metabolism
C4H10O2	90.0681	C03046	(S,S)-Butane-2,3-diol;(S,S)-2,3-Butanediol;(S,S)-2,3-Butylene glycol	map00650	Butanoate metabolism
C4H10O2	90.0681	C14687	2-Ethoxyethanol
C3H9O2N	91.0633	C06057	3-Aminopropane-1,2-diol
C2H4O2S	91.9932	C02086	Thioglycolate;Mercaptoacetic acid;Mercaptoethanoic acid;Thioglycolic acid
C3H5OCl	92.0029	C06611	trans-3-Chloro-2-propene-1-ol	map00641	3-Chloroacrylic acid degradation
C3H5OCl	92.0029	C06612	cis-3-Chloro-2-propene-1-ol	map00641	3-Chloroacrylic acid degradation
C3H5OCl	92.0029	C14449	Epichlorohydrin;1-Chloro-2,3-epoxypropane
C3H8O3	92.0473	C00116	Glycerol;Glycerin;1,2,3-Trihydroxypropane;1,2,3-Propanetriol	map00052;map00561	Galactose metabolism;Glycerolipid metabolism
C7H8	92.0626	C01455	Toluene;Methylbenzene;Toluol	map00622;map00632	Toluene and xylene degradation;Benzoate degradation via CoA ligation
C6H7N	93.0578	C00292	Aniline;Phenylamine;Benzenamine;Arylamine	map00626	Naphthalene and anthracene degradation
C6H7N	93.0578	C02136	Aromatic amine
C6H7N	93.0578	C14447	2-Methylpyridine;2-Picoline
C2H3O2Cl	93.9822	C06755	Chloroacetic acid;Chloroethanoic acid	map00361;map00631;map00980	gamma-Hexachlorocyclohexane degradation;1,2-Dichloroethane degradation;Metabolism of xenobiotics by cytochrome P450
C2H6S2	93.9911	C08371	Dimethyl disulfide;Methyl disulfide
C2H6O2S	94.0089	C11142	Sulfonylbismethane;Dimethyl sulfone
C6H6O	94.0419	C00146	Phenol;Benzenol;Hydroxybenzene;Phenic acid;Phenylic acid	map00350;map00626;map00632	Tyrosine metabolism;Naphthalene and anthracene degradation;Benzoate degradation via CoA ligation
C6H6O	94.0419	C01782	Arene oxide
C6H6O	94.0419	C15584	Phenol
C5H6N2	94.0531	C13728	4-Aminopyridine;4-AP
C6H8N	94.0657	C02724	N-Methylpyridinium
C5H5ON	95.0371	C02502	2-Hydroxypyridine;2-Pyridone;2-Pyridinol
CH4Se	95.9478	C05703	Methaneselenol	map00450	Selenoamino acid metabolism
C2H2Cl2	95.9534	C06791	trans-1,2-Dichloroethene;trans-Acetylene dichloride	map00625	Tetrachloroethene degradation
C2H2Cl2	95.9534	C06792	cis-1,2-Dichloroethene;cis-Acetylene dichloride	map00625	Tetrachloroethene degradation
C2H2Cl2	95.9534	C14039	1,1-Dichloroethylene;Vinylidene chloride	map00980	Metabolism of xenobiotics by cytochrome P450
CH4O3S	95.9881	C11145	Methanesulfonic acid
C5H4O2	96.0211	C07090	Protoanemonin;4-Methylenebut-2-en-4-olide;cis-4-Methylenebut-2-en-4-olide	map00627	1,4-Dichlorobenzene degradation
C5H4O2	96.0211	C14279	Furfural;2-Furaldehyde	map07113	Furan family
C6H5F	96.0375	C11272	Fluorobenzene
C6H8O	96.0575	C02395	Cyclohex-2-enone;2-Cyclohexen-1-one
C4H3O2N	97.0164	C07272	Maleimide;2,5-Pyrroledione
C4H7N3	97.064	C02026	Deoxycytosine
C2H4Cl2	97.969	C06752	1,2-Dichloroethane;Ethylene dichloride;Glycol dichloride;Dutch liquid	map00631	1,2-Dichloroethane degradation
C4H6ON2	98.048	C05562	Imidazole-4-methanol
C6H10O	98.0732	C00414	Cyclohexanone	map00930	Caprolactam degradation
C6H10O	98.0732	C02019	Cyclic ketone
C6H10O	98.0732	C08497	Leaf aldehyde;2-Hexenal, (2E)-
C4H5O2N	99.032	C07273	Succinimide;2,5-Pyrrolidinedione;Butanimide;2,5-Diketopyrrolidine
C4H5O2N	99.032	C11103	Hymexazol
C5H9ON	99.0684	C11118	N-Methyl-2-pyrrolidinone;1-Methyl-2-pyrrolidinone
C6H13N	99.1048	C00571	Cyclohexylamine;Cyclohexanamine	map00930	Caprolactam degradation
C3H4O2N2	100.027	C05146	Hydantoin;Glycolylurea
C5H8O2	100.052	C02240	5-Valerolactone;delta-Valerolactone;gamma-Valerolactone
C5H8O2	100.052	C08279	Tiglic acid;(E)-2,3-Dimethylacrylic acid
C5H8O2	100.052	C14527	Methyl methacrylate;MMA;Methyl 2-methylpropenoate
C5H8O2	100.052	C15499	Pentane-2,4-dione;Acetylacetone;2,4-Dioxopentane
C4H8ON2	100.064	C08305	Gyromitrin;Acetaldehyde methylformylhydrazone
C6H12O	100.089	C00854	Cyclohexanol;Hexalin;Hexahydrophenol;Cyclohexan-1-ol	map00930	Caprolactam degradation
C6H12O	100.089	C02373	4-Methylpentanal;Isocaproaldehyde;Isohexanal	map00140	C21-Steroid hormone metabolism
C6H12O	100.089	C02893	Unsaturated alcohol
C6H12O	100.089	C08492	Leaf alcohol;3-Hexen-1-ol;3-Hexenol;(3Z)-3-Hexen-1-ol;cis-3-Hexen-1-ol
C4H7O2N	101.048	C01234	1-Aminocyclopropane-1-carboxylate;1-Aminocyclopropane-1-carboxylic acid	map00640	Propanoate metabolism
C4H7O2N	101.048	C02926	2-Aminobutan-4-olide
C4H7O2N	101.048	C07509	Diacetylmonoxime;2,3-Butanedione monoxime
C4H7O2N	101.048	C08267	L-Azetidine 2-carboxylic acid;Azetidyl-2-carboxylic acid;(S)-(-)-Azetidine-2-carboxylic acid
C4H7O2N	101.048	C11106	Acetoacetamide;AAA
C2H7N5	101.07	C07672	Biguanide
C5H11ON	101.084	C01842	Pentanamide;Valeramide
C5H11ON	101.084	C03982	2-Methylpropanal O-methyloxime
C5H11ON	101.084	C10974	4-Methylaminobutanal
C5H11ON	101.084	C12455	5-Aminopentanal	map00960	Alkaloid biosynthesis II
C6H15N	101.12	C08306	Hexylamine
C6H15N	101.12	C14691	Triethylamine;N,N-Diethylethanamine
C3H6N2S	102.025	C14398	Ethylenethiourea;2-Mercaptoimidazoline
C4H6O3	102.032	C00109	2-Oxobutanoate;2-Ketobutyric acid;2-Oxobutyric acid;2-Oxobutyrate;2-Oxobutanoic acid;alpha-Ketobutyric acid;alpha-Ketobutyrate	map00260;map00271;map00290;map00640;map00660	Glycine, serine and threonine metabolism;Methionine metabolism;Valine, leucine and isoleucine biosynthesis;Propanoate metabolism;C5-Branched dibasic acid metabolism
C4H6O3	102.032	C00164	Acetoacetate;3-Oxobutanoic acid;beta-Ketobutyric acid;Acetoacetic acid	map00072;map00280;map00350;map00640;map00643;map00650;map02020	Synthesis and degradation of ketone bodies;Valine, leucine and isoleucine degradation;Tyrosine metabolism;Propanoate metabolism;Styrene degradation;Butanoate metabolism;Two-component system - General
C4H6O3	102.032	C00232	Succinate semialdehyde;Succinic semialdehyde	map00251;map00350;map00650;map00750	Glutamate metabolism;Tyrosine metabolism;Butanoate metabolism;Vitamin B6 metabolism
C4H6O3	102.032	C00349	2-Methyl-3-oxopropanoate;3-Oxo-2-methylpropanoate;Methylmalonate semialdehyde
C4H6O3	102.032	C02127	4-Oxobutanoate
C4H6O3	102.032	C06002	(S)-Methylmalonate semialdehyde	map00280;map00640	Valine, leucine and isoleucine degradation;Propanoate metabolism
C3H6O2N2	102.043	C02718	N-Formiminoglycine;Formiminoglycine;N-Formimidoylglycine	map00230	Purine metabolism
C3H6O2N2	102.043	C06682	DL-Cycloserine
C3H6O2N2	102.043	C08057	Cycloserine;D-Cycloserine
C5H10O2	102.068	C00803	Pentanoate;Valerate;Pentanoic acid;Valeric acid;Valerianic acid;n-Pentanoate;n-Valeric acid
C5H10O2	102.068	C08262	3-Methylbutanoic acid;Isovaleric acid
C4H10ON2	102.079	C14422	N-Nitrosodiethylamine;NDEA;Diethylnitrosamine
C5H12ON	102.092	C00576	Betaine aldehyde	map00260	Glycine, serine and threonine metabolism
C5H14N2	102.116	C01672	Cadaverine;1,5-Pentanediamine;1,5-Diaminopentane;Pentamethylenediamine	map00310;map00960	Lysine degradation;Alkaloid biosynthesis II
C5H14N2	102.116	C02723	N-Methylputrescine	map00960	Alkaloid biosynthesis II
C3H5O3N	103.027	C02193	Pyruvate oxime
C3H5O3N	103.027	C11822	2-Aminomalonate semialdehyde;2-Ammoniomalonate semialdehyde
C2H5O2N3	103.038	C06555	Biuret	map00791	Atrazine degradation
C2H5O2N3	103.038	C14595	Methylnitrosourea;N-Methyl-N-nitrosourea;NMH	map07040	Antineoplastics - alkylating agents
C7H5N	103.042	C09814	Benzonitrile;Phenyl cyanide;Cyanobenzene	map00632	Benzoate degradation via CoA ligation
C4H9O2N	103.063	C00334	4-Aminobutanoate;4-Aminobutanoic acid;4-Aminobutyrate;4-Aminobutyric acid;gamma-Aminobutyric acid;4-Aminobutylate	map00220;map00251;map00410;map00650;map04080	Urea cycle and metabolism of amino groups;Glutamate metabolism;beta-Alanine metabolism;Butanoate metabolism;Neuroactive ligand-receptor interaction
C4H9O2N	103.063	C01026	N,N-Dimethylglycine;Dimethylglycine	map00260	Glycine, serine and threonine metabolism
C4H9O2N	103.063	C01205	(R)-3-Amino-2-methylpropanoate;D-3-Amino-isobutanoate
C4H9O2N	103.063	C02261	D-2-Aminobutyrate;D-2-Aminobutyric acid;D-2-Aminobutanoic acid;(R)-2-Aminobutanoic acid
C4H9O2N	103.063	C02356	(S)-2-Aminobutanoate;(S)-2-Aminobutanoic acid;(S)-2-Aminobutyric acid
C4H9O2N	103.063	C02721	N-Methyl-L-alanine
C4H9O2N	103.063	C03284	L-3-Amino-isobutanoate;(S)-3-Amino-isobutyrate;L-3-Amino-isobutyrate;(S)-3-Amino-isobutanoate;(S)-3-Amino-2-methylpropanoate	map00280	Valine, leucine and isoleucine degradation
C4H9O2N	103.063	C03665	2-Amino-2-methylpropanoate;2-Aminoisobutyric acid
C4H9O2N	103.063	C05145	3-Aminoisobutanoate;3-Amino-2-methylpropanoate	map00240	Pyrimidine metabolism
C4H9O2N	103.063	C11109	HBA
C4H9O2N	103.063	C11735	N-Ethylglycine
C3H4O4	104.011	C00168	Hydroxypyruvate;Hydroxypyruvic acid;3-Hydroxypyruvate;3-Hydroxypyruvic acid	map00260;map00630	Glycine, serine and threonine metabolism;Glyoxylate and dicarboxylate metabolism
C3H4O4	104.011	C00383	Malonate;Malonic acid;Propanedioic acid	map00240;map00410	Pyrimidine metabolism;beta-Alanine metabolism
C3H4O4	104.011	C01146	2-Hydroxy-3-oxopropanoate;Tartronate semialdehyde	map00053;map00630	Ascorbate and aldarate metabolism;Glyoxylate and dicarboxylate metabolism
C2H4O3N2	104.022	C01010	Urea-1-carboxylate;Allophanate;Allophanic acid	map00220;map00791	Urea cycle and metabolism of amino groups;Atrazine degradation
C6H4N2	104.037	C02221	2-Cyanopyridine
C6H4N2	104.037	C02234	4-Cyanopyridine
C4H8O3	104.047	C00989	4-Hydroxybutanoic acid;4-Hydroxybutanoate;4-Hydroxybutyric acid	map00650	Butanoate metabolism
C4H8O3	104.047	C01089	(R)-3-Hydroxybutanoate;(R)-3-Hydroxybutanoic acid;(R)-3-Hydroxybutyric acid	map00072;map00650	Synthesis and degradation of ketone bodies;Butanoate metabolism
C4H8O3	104.047	C01188	3-Hydroxy-2-methylpropanoate;3-Hydroxyisobutyrate;3-Hydroxyisobutyric acid
C4H8O3	104.047	C03197	(S)-3-Hydroxybutanoate
C4H8O3	104.047	C05984	2-Hydroxybutanoic acid;2-Hydroxybutyrate;2-Hydroxybutyric acid	map00640	Propanoate metabolism
C4H8O3	104.047	C06001	(S)-3-Hydroxyisobutyrate	map00280	Valine, leucine and isoleucine degradation
C4H8O3	104.047	C14601	Methyl methoxyacetate
C3H8O2N2	104.059	C03401	L-2,3-Diaminopropanoate;L-2,3-Diaminopropionate;L-2,3-Diaminopropionic acid;L-2,3-Diaminopropanoic acid
C3H8O2N2	104.059	C06393	2,3-Diaminopropanoate;2,3-Diaminopropionate;2,3-Diaminopropionic acid;2,3-Diaminopropanoic acid
C8H8	104.063	C07083	Styrene;Phenylethylene	map00642;map00643	Ethylbenzene degradation;Styrene degradation
C5H14ON	104.108	C00114	Choline;Bilineurine	map00260;map00564;map02010	Glycine, serine and threonine metabolism;Glycerophospholipid metabolism;ABC transporters - General
C5H3N3	105.033	C02018	Cyanopyrazine;2-Cyanopyrazine
C3H7O3N	105.043	C00065	L-Serine;L-2-Amino-3-hydroxypropionic acid;L-3-Hydroxy-alanine	map00260;map00271;map00272;map00460;map00600;map00680;map00920;map00970	Glycine, serine and threonine metabolism;Methionine metabolism;Cysteine metabolism;Cyanoamino acid metabolism;Sphingolipid metabolism;Methane metabolism;Sulfur metabolism;Aminoacyl-tRNA biosynthesis
C3H7O3N	105.043	C00716	Serine;2-Amino-3-hydroxypropionic acid;3-Hydroxyalanine	map02031	Bacterial chemotaxis - Organism-specific
C3H7O3N	105.043	C00740	D-Serine	map00260	Glycine, serine and threonine metabolism
C4H11NS	105.061	C03354	3-Methylthiopropanamine
C4H11O2N	105.079	C06772	Diethanolamine	map00564	Glycerophospholipid metabolism
C4H11O2N	105.079	C11260	2-Amino-2-methyl-1,3-propandiol;Aminomethyl propanediol
C3H3O2Cl	105.982	C06614	trans-3-Chloroacrylic acid	map00641	3-Chloroacrylic acid degradation
C3H3O2Cl	105.982	C06615	cis-3-Chloroacrylic acid	map00641	3-Chloroacrylic acid degradation
C3H6O2S	106.009	C03173	S-Methylthioglycolate;(Methylthio)acetic acid
C3H6O4	106.027	C00258	D-Glycerate;Glycerate;(R)-Glycerate;Glyceric acid	map00260;map00561;map00630	Glycine, serine and threonine metabolism;Glycerolipid metabolism;Glyoxylate and dicarboxylate metabolism
CH6N4S	106.031	C11214	Thiocarbohydrazide;1,3-Diamino-2-thiourea
C7H6O	106.042	C00261	Benzaldehyde;Benzoic aldehyde	map00622	Toluene and xylene degradation
C4H10O3	106.063	C14689	Diethylene glycol;2,2'-Oxydiethanol;1,5-Dihydroxy-3-oxapentane
C8H10	106.078	C06756	p-Xylene;1,4-Dimethylbenzene;p-Methyltoluene	map00622	Toluene and xylene degradation
C8H10	106.078	C07111	Ethylbenzene;Phenylethane;Ethylbenzol;Ethylenzene	map00642	Ethylbenzene degradation
C8H10	106.078	C07208	m-Xylene;1,3-Dimethylbenzene;1,3-Xylene	map00622	Toluene and xylene degradation
C8H10	106.078	C07212	o-Xylene;o-Dimethylbenzene;o-Methyltoluene	map00622	Toluene and xylene degradation
C6H5ON	107.037	C06876	Nitrosobenzene	map00626	Naphthalene and anthracene degradation
C6H5ON	107.037	C07327	Pyridine-3-aldehyde;3-Pyridinecarboxaldehyde;Nicotinaldehyde
C3H6O2NF	107.038	C02638	3-Fluoro-D-alanine
C7H9N	107.073	C02299	N-Methylaniline;N-Methylbenzenamine
C7H9N	107.073	C14403	2-Aminotoluene;o-Toluidine
C7H9N	107.073	C15562	Benzylamine;Benzenemethanamine
C6H4O2	108.021	C00472	p-Benzoquinone;Quinone;Chinone;2,5-Cyclohexadiene-1,4-dione	map00361;map00740	gamma-Hexachlorocyclohexane degradation;Riboflavin metabolism
C6H4O2	108.021	C02351	1,2-Benzoquinone
C7H8O	108.058	C00556	Benzyl alcohol;alpha-Hydroxytoluene;Benzenemethanol;Phenylmethanol;Phenylcarbinol;Hydroxymethylbenzene	map00622	Toluene and xylene degradation
C7H8O	108.058	C01403	Anisole;Methoxybenzene;Methyl phenyl ether;Phenol methyl ether
C7H8O	108.058	C01467	3-Cresol;m-Cresol;3-Hydroxytoluene	map00622	Toluene and xylene degradation
C7H8O	108.058	C01468	4-Cresol;p-Cresol;4-Hydroxytoluene;4-Methylphenol	map00622	Toluene and xylene degradation
C7H8O	108.058	C01542	o-Cresol;2-Hydroxytoluene;o-Methylphenol	map00622	Toluene and xylene degradation
C7H8O	108.058	C03485	Aromatic primary alcohol
C6H8N2	108.069	C02304	Phenylhydrazine;Hydrazinobenzene;Phenyldiazane
C6H8N2	108.069	C02454	Phenylenediamine;m-Phenylenediamine;Diaminobenzene;m-Diaminobenzene;Benzenediamine;1,3-Benzenediamine
C6H8N2	108.069	C14402	1,2-Diaminobenzene;o-Phenylenediamine;2-Phenylene diamine
C2H7O2NS	109.02	C00519	Hypotaurine;2-Aminoethanesulfinic acid	map00430	Taurine and hypotaurine metabolism
C6H5O2	109.029	C02389	Benzosemiquinone;p-Benzosemiquinone
C6H5O2	109.029	C05060	o-Benzosemiquinone
C6H7ON	109.053	C01987	2-Aminophenol;2-Hydroxyaniline;2-Aminobenzenol;o-Aminophenol	map00380;map00626	Tryptophan metabolism;Naphthalene and anthracene degradation
C6H7ON	109.053	C02372	4-Hydroxyaniline;4-Aminophenol;p-Aminophenol;4-Aminobenzenol	map00361;map00623	gamma-Hexachlorocyclohexane degradation;2,4-Dichlorobenzoate degradation
C6H7ON	109.053	C02720	N-Hydroxyarylamine;Hydroxylaminobenzene;(Hydroxyamino)benzene	map00626	Naphthalene and anthracene degradation
C6H7ON	109.053	C05058	m-Aminophenol;3-Aminophenol;3-Hydroxyaniline
C5H7N3	109.064	C10133	Brunfelsamidine
C7H11N	109.089	C11520	Cyclohexyl isocyanide	map00930	Caprolactam degradation
C2H6Se	109.963	C02535	Dimethyl selenide
C3H4Cl2	109.969	C06609	trans-1,3-Dichloropropene;trans-3-Chloroallyl chloride	map00641	3-Chloroacrylic acid degradation
C3H4Cl2	109.969	C06610	cis-1,3-Dichloropropene	map00641	3-Chloroacrylic acid degradation
C6H6O2	110.037	C00090	Catechol;1,2-Benzenediol;o-Benzenediol;1,2-Dihydroxybenzene;Brenzcatechin;Pyrocatechol	map00362;map00626;map00628;map00629;map00632	Benzoate degradation via hydroxylation;Naphthalene and anthracene degradation;Fluorene degradation;Carbazole degradation;Benzoate degradation via CoA ligation
C6H6O2	110.037	C00530	p-Benzenediol;Hydroquinone;1,4-Benzenediol;1,4-Dihydroxybenzene;Benzene-1,4-diol;Quinol;4-Hydroxyphenol	map00350;map00361;map00363;map00623;map00740	Tyrosine metabolism;gamma-Hexachlorocyclohexane degradation;Bisphenol A degradation;2,4-Dichlorobenzoate degradation;Riboflavin metabolism
C6H6O2	110.037	C01751	Resorcinol;Resorcin;1,3-Benzenediol;1,3-Dihydroxybenzene;m-Hydroquinone	map00361	gamma-Hexachlorocyclohexane degradation
C6H6O2	110.037	C01785	Benzenediol
C6H6O2	110.037	C11115	5-Methyl-2-furaldehyde;5-Methyl-2-furfural	map07113	Furan family
C6H6O2	110.037	C15571	Catechol
C5H6ON2	110.048	C02560	N-Acetylimidazole
C5H6ON2	110.048	C05130	Imidazole-4-acetaldehyde;Imidazole acetaldehyde	map00340	Histidine metabolism
CH6O3NP	111.009	C11033	AMPA;1-Aminomethylphosphonic acid
C5H5O2N	111.032	C01059	2,5-Dihydroxypyridine	map00760	Nicotinate and nicotinamide metabolism
C5H5O2N	111.032	C02932	3,4-Dihydroxypyridine
C5H5O2N	111.032	C03056	2,6-Dihydroxypyridine
C5H5O2N	111.032	C03927	3-Hydroxy-4H-pyrid-4-one;3-Hydroxypyridin-4(1H)-one;3-Hydroxy-4(1H)-pyridinone
C5H5O2N	111.032	C05942	Pyrrole-2-carboxylate	map00330	Arginine and proline metabolism
C4H5ON3	111.043	C00380	Cytosine	map00240	Pyrimidine metabolism
C6H6NF	111.048	C11010	2-Fluoroaniline
C6H6NF	111.048	C11013	3-Fluoroaniline
C6H6NF	111.048	C11014	4-Fluoroaniline
C5H9N3	111.08	C00388	1H-Imidazole-4-ethanamine;Histamine;2-(4-Imidazolyl)ethylamine	map00340;map04080;map04664;map07212	Histidine metabolism;Neuroactive ligand-receptor interaction;Fc epsilon RI signaling pathway;Histamine receptor antagonists
C2H2OCl2	111.948	C14857	1,1-Dichloroethylene epoxide;2,2-Dichlorooxirane	map00980	Metabolism of xenobiotics by cytochrome P450
C2H2OCl2	111.948	C14858	2,2-Dichloroacetaldehyde	map00980	Metabolism of xenobiotics by cytochrome P450
C2H2OCl2	111.948	C14859	Chloroacetyl chloride	map00980	Metabolism of xenobiotics by cytochrome P450
CH4O4S	111.983	C02704	Monomethyl sulfate;Methyl sulfate
CH5O4P	111.993	C06455	Hydroxymethylphosphonate	map00440	Aminophosphonate metabolism
C6H5Cl	112.008	C06990	Chlorobenzene;Monochlorobenzene;Benzene chloride;Phenyl chloride	map00361;map00626	gamma-Hexachlorocyclohexane degradation;Naphthalene and anthracene degradation
C5H4O3	112.016	C01546	2-Furoate;2-Furoic acid;2-Furancarboxylic acid;Pyromucic acid
C4H4O2N2	112.027	C00106	Uracil	map00240;map00410;map00770	Pyrimidine metabolism;beta-Alanine metabolism;Pantothenate and CoA biosynthesis
C6H8O2	112.052	C01066	Cyclohexane-1,3-dione;1,3-Cyclohexanedione;Dihydroresorcinol
C6H8O2	112.052	C01666	Arene diol
C6H8O2	112.052	C04091	cis-1,2-Dihydrobenzene-1,2-diol;cis-Benzeneglycol;cis-Cyclohexa-3,5-diene-1,2-diol	map00626	Naphthalene and anthracene degradation
C6H8O2	112.052	C04221	trans-1,2-Dihydrobenzene-1,2-diol
C6H8O2	112.052	C06105	Cyclohexan-1,2-dione	map00930	Caprolactam degradation
C6H8O2	112.052	C08063	1,4-Cyclohexanedione	map00629	Carbazole degradation
C6H8O2	112.052	C08502	Parasorbic acid
C4H3O3N	113.011	C14414	Nitrofuran;AI3-23606	map07113	Furan family
C3H3O2N3	113.023	C14531	Azomycin	map07026	Azoles
C5H7O2N	113.048	C03564	1-Pyrroline-2-carboxylate;1-Pyrroline-2-carboxylic acid	map00330;map00472	Arginine and proline metabolism;D-Arginine and D-ornithine metabolism
C5H7O2N	113.048	C03912	(S)-1-Pyrroline-5-carboxylate;L-1-Pyrroline-5-carboxylate;1-Pyrroline-5-carboxylate	map00251;map00330	Glutamate metabolism;Arginine and proline metabolism
C5H7O2N	113.048	C04027	delta1-Pyrroline 2-carboxylate
C5H7O2N	113.048	C04322	3,4-Dihydro-2H-Pyrrole-2-carboxylate
C5H7O2N	113.048	C07275	Glutarimide;Piperidine-2,6-dione;2,6-Diketopiperidine
C4H7ON3	113.059	C00791	Creatinine;1-Methylglycocyamidine	map00330	Arginine and proline metabolism
C6H11ON	113.084	C06593	epsilon-Caprolactam	map00930	Caprolactam degradation
C4H2O4	113.995	C03248	Acetylenedicarboxylate;Acetylenedicarboxylic acid;2-Butynedioic acid	map00620	Pyruvate metabolism
C5H6O3	114.032	C00596	2-Hydroxy-2,4-pentadienoate;cis-2-Hydroxypenta-2,4-dienoate;Oxopent-4-enoate;2-Oxopent-4-enoate;2-Hydroxypenta-2,4-dienoate	map00360;map00362;map00621;map00622;map00627;map00628;map00629;map00642;map00643	Phenylalanine metabolism;Benzoate degradation via hydroxylation;Biphenyl degradation;Toluene and xylene degradation;1,4-Dichlorobenzene degradation;Fluorene degradation;Carbazole degradation;Ethylbenzene degradation;Styrene degradation
C5H6O3	114.032	C07091	cis-Acetylacrylate	map00627	1,4-Dichlorobenzene degradation
C4H6O2N2	114.043	C00429	5,6-Dihydrouracil;2,4(1H,3H)-Pyrimidinedione, dihydro-;Dihydrouracile;Dihydrouracil;5,6-Dihydro-2,4-dihydroxypyrimidine;Hydrouracil	map00240;map00410;map00770	Pyrimidine metabolism;beta-Alanine metabolism;Pantothenate and CoA biosynthesis
C4H6O2N2	114.043	C02512	3-Cyano-L-alanine;L-3-Cyanoalanine;L-beta-Cyanoalanine	map00460	Cyanoamino acid metabolism
C4H6O2N2	114.043	C02565	N-Methylhydantoin;N-Methylimidazolidine-2,4-dione	map00330	Arginine and proline metabolism
C4H6O2N2	114.043	C02777	2,5-Dioxopiperazine;Diketopiperazine;2,5-Diazacyclohexane-1,4-dione;2,5-Piperazinedione;Glycine anhydride
C4H6O2N2	114.043	C03919	2,4-Dioxotetrahydropyrimidine
C4H6O2N2	114.043	C08311	Muscimol
C6H10S	114.05	C08370	Diallyl sulfide;Allyl sulfide
C6H10O2	114.068	C01147	2-Hydroxycyclohexan-1-one	map00930	Caprolactam degradation
C6H10O2	114.068	C01880	6-Hexanolide;1-Oxa-2-oxocycloheptane;epsilon-Caprolactone;2-Oxepanone;hexano-6-lactone	map00930	Caprolactam degradation
C6H10O2	114.068	C03228	3-Hydroxycyclohexanone
C7H14O	114.104	C08380	Heptan-2-one;2-Heptanone;Methyl n-amyl ketone
C7H14O	114.104	C14390	Heptanal;n-Heptaldehyde
C8H18	114.141	C01387	Octane;n-Octane
C4H5O3N	115.027	C01596	Maleamate;Maleamic acid	map00760	Nicotinate and nicotinamide metabolism
C5H9O2N	115.063	C00148	L-Proline;2-Pyrrolidinecarboxylic acid	map00330;map00401;map00970;map02010	Arginine and proline metabolism;Novobiocin biosynthesis;Aminoacyl-tRNA biosynthesis;ABC transporters - General
C5H9O2N	115.063	C00763	D-Proline	map00330	Arginine and proline metabolism
C4H4O4	116.011	C00122	Fumarate;Fumaric acid;trans-Butenedioic acid	map00020;map00190;map00220;map00251;map00252;map00330;map00350;map00360;map00632;map00643;map00650;map00720;map00760;map05211	Citrate cycle (TCA cycle);Oxidative phosphorylation;Urea cycle and metabolism of amino groups;Glutamate metabolism;Alanine and aspartate metabolism;Arginine and proline metabolism;Tyrosine metabolism;Phenylalanine metabolism;Benzoate degradation via CoA ligation;Styrene degradation;Butanoate metabolism;Reductive carboxylate cycle (CO2 fixation);Nicotinate and nicotinamide metabolism;Renal cell ca…
C4H4O4	116.011	C01384	Maleic acid;Maleate;cis-Butenedioic acid	map00650;map00760	Butanoate metabolism;Nicotinate and nicotinamide metabolism
C4H4O4	116.011	C02150	Formylpyruvate
C5H8O3	116.047	C00141	3-Methyl-2-oxobutanoic acid;3-Methyl-2-oxobutyric acid;3-Methyl-2-oxobutanoate;2-Oxo-3-methylbutanoate;2-Oxoisovalerate;2-Oxoisopentanoate;alpha-Ketovaline;2-Ketovaline;2-Keto-3-methylbutyric acid	map00280;map00290;map00770	Valine, leucine and isoleucine degradation;Valine, leucine and isoleucine biosynthesis;Pantothenate and CoA biosynthesis
C5H8O3	116.047	C02233	3-Oxopentanoic acid;3-Oxopentanoate
C5H8O3	116.047	C03273	5-Oxopentanoate;Glutarate semialdehyde	map00310	Lysine degradation
C5H8O3	116.047	C06255	2-Oxopentanoic acid;2-Oxovalerate;2-Oxopentanoate;alpha-Ketovaleric acid
C6H12O2	116.084	C01585	Hexanoic acid;Hexanoate;Hexylic acid;n-Caproic acid
C6H12O2	116.084	C02948	4-Hydroxyhexan-3-one;4-Hydroxy-3-hexanone;Propioin
C6H12O2	116.084	C03739	trans-Cyclohexane-1,2-diol;trans-1,2-Cyclohexanediol	map00930	Caprolactam degradation
C6H12O2	116.084	C12293	Isoamyl formate
C6H12O2	116.084	C12304	Butyl acetate
C6H12O2	116.084	C12313	cis-Cyclohexane-1,2-diol	map00930	Caprolactam degradation
C5H12ON2	116.095	C00990	5-Aminopentanamide	map00310	Lysine degradation
C3H3O4N	117.006	C02231	3-Nitroacrylate
C4H7O3N	117.043	C00441	L-Aspartate 4-semialdehyde;Aspartate beta-semialdehyde;L-Aspartic 4-semialdehyde	map00260;map00300	Glycine, serine and threonine metabolism;Lysine biosynthesis
C4H7O3N	117.043	C03214	2-Amino-3-oxobutanoate;2-Amino-acetoacetate
C4H7O3N	117.043	C03508	L-2-Amino-3-oxobutanoic acid;L-2-Amino-3-oxobutanoate;L-2-Amino-acetoacetate;(S)-2-Amino-3-oxobutanoic acid	map00260	Glycine, serine and threonine metabolism
C3H7O2N3	117.054	C00581	Guanidinoacetate;Guanidinoacetic acid;Glycocyamine;N-Amidinoglycine;Guanidoacetic acid	map00260;map00330	Glycine, serine and threonine metabolism;Arginine and proline metabolism
C8H7N	117.058	C00463	Indole;2,3-Benzopyrrole	map00380;map00400;map00402	Tryptophan metabolism;Phenylalanine, tyrosine and tryptophan biosynthesis;Benzoxazinone biosynthesis
C5H11O2N	117.079	C00183	L-Valine;2-Amino-3-methylbutyric acid	map00280;map00290;map00311;map00640;map00770;map00970;map02010	Valine, leucine and isoleucine degradation;Valine, leucine and isoleucine biosynthesis;Penicillin and cephalosporin biosynthesis;Propanoate metabolism;Pantothenate and CoA biosynthesis;Aminoacyl-tRNA biosynthesis;ABC transporters - General
C5H11O2N	117.079	C00431	5-Aminopentanoate;5-Aminopentanoic acid;5-Aminovaleric acid	map00310;map00330	Lysine degradation;Arginine and proline metabolism
C5H11O2N	117.079	C00719	Betaine;Trimethylaminoacetate;Glycine betaine;N,N,N-Trimethylglycine;Trimethylammonioacetate	map00260;map02010	Glycine, serine and threonine metabolism;ABC transporters - General
C5H11O2N	117.079	C01799	D-Norvaline;D-2-Aminovaleric acid;D-2-Aminopentanoic acid
C5H11O2N	117.079	C01826	L-Norvaline;L-2-Aminovaleric acid;L-2-Aminopentanoic acid;(S)-2-Aminopentanoic acid
C5H11O2N	117.079	C03571	2-Amino-2-methylbutanoate
C5H11O2N	117.079	C06417	D-Valine;(R)-2-Amino-3-methylbutyric acid
C5H11O2N	117.079	C07457	Amyl nitrite;Isoamyl nitrite
CHCl3	117.914	C13827	Chloroform
C3H2O5	117.99	C00830	Oxomalonate;Oxomalonic acid;Ketomalonic acid;Mesoxalic acid
C3H6ON2S	118.02	C11119	N-Nitroso-1,3-thiazolidine;N-Nitrosothiazolidine
C4H6O4	118.027	C00042	Succinate;Succinic acid;Butanedionic acid;Ethylenesuccinic acid	map00020;map00190;map00251;map00252;map00350;map00360;map00361;map00630;map00632;map00640;map00650;map00720	Citrate cycle (TCA cycle);Oxidative phosphorylation;Glutamate metabolism;Alanine and aspartate metabolism;Tyrosine metabolism;Phenylalanine metabolism;gamma-Hexachlorocyclohexane degradation;Glyoxylate and dicarboxylate metabolism;Benzoate degradation via CoA ligation;Propanoate metabolism;Butanoate metabolism;Reductive carboxylate cycle (CO2 fixation)
C4H6O4	118.027	C02170	Methylmalonate;Methylmalonic acid	map00240;map00280;map00640	Pyrimidine metabolism;Valine, leucine and isoleucine degradation;Propanoate metabolism
C4H6O4	118.027	C10900	Methyl oxalate
C3H6O3N2	118.038	C10899	Allophanic acid, methyl ester
C8H6O	118.042	C14512	Benzofuran	map07113	Furan family
C7H6N2	118.053	C02009	Benzimidazole
C5H10O3	118.063	C02804	5-Hydroxypentanoate
C4H10O2N2	118.074	C03283	L-2,4-Diaminobutanoate;alpha,gamma-Diaminobutyrate;L-2,4-Diaminobutyrate	map00260;map00460	Glycine, serine and threonine metabolism;Cyanoamino acid metabolism
C4H10O2N2	118.074	C08291	3-Methylamino-L-alanine
C9H10	118.078	C14395	alpha-Methylstyrene;1-Methyl-1-phenylethylene;2-Phenylpropene
C6H16ON	118.123	C02224	2-Methylcholine
C3H5O4N	119.022	C00872	Aminomalonate
C3H5O4N	119.022	C02516	3-Nitropropanoate;3-Nitropropionic acid
C3H5O4N	119.022	C03071	3-aci-Nitropropanoate;3-aci-Nitropropionic acid
C3H5O4N	119.022	C05669	beta-Nitropropanoate;beta-Nitropropanoic acid;beta-Nitropropionic acid	map00410	beta-Alanine metabolism
C4H9ONS	119.04	C03537	S-Acetylthioethanolamine
C4H9O3N	119.058	C00188	L-Threonine;2-Amino-3-hydroxybutyric acid	map00260;map00290;map00860;map00970;map02010	Glycine, serine and threonine metabolism;Valine, leucine and isoleucine biosynthesis;Porphyrin and chlorophyll metabolism;Aminoacyl-tRNA biosynthesis;ABC transporters - General
C4H9O3N	119.058	C00263	L-Homoserine;2-Amino-4-hydroxybutyric acid	map00260;map00271;map00300;map00920	Glycine, serine and threonine metabolism;Methionine metabolism;Lysine biosynthesis;Sulfur metabolism
C4H9O3N	119.058	C00820	D-Threonine;D-2-Amino-3-hydroxybutyric acid
C4H9O3N	119.058	C02115	2-Methylserine
C4H9O3N	119.058	C03678	4-Amino-3-hydroxybutanoate;4-Amino-3-hydroxybutanoic acid;gamma-Amino-beta-hydroxybutyric acid;GABOB
C4H9O3N	119.058	C05519	L-Allothreonine;L-allo-Threonine	map00260	Glycine, serine and threonine metabolism
C4H9O3N	119.058	C11108	(-)-erythro-(2R,3R)-dihydroxybutylamide;DBA
C4H9O3N	119.058	C12317	D-Allothreonine;D-allo-Threonine
C3H4O3S	119.988	C00957	Mercaptopyruvate;3-Mercaptopyruvate	map00272	Cysteine metabolism
C3H4O5	120.006	C02287	Hydroxymalonate;Tartronic acid;Hydroxymalonic acid
C3H4O5	120.006	C02500	2-Hydroxymalonate;2-Hydroxymalonic acid;2-Tartronic acid
C4H8S2	120.007	C01871	1,4-Dithiane
C4H8S2	120.007	C08383	Methyl allyl disulfide;Allyl methyl disulfide
C4H8O2S	120.025	C08276	3-(Methylthio)propionic acid;3-Methylthiopropionate	map00271	Methionine metabolism
C4H8O4	120.042	C01796	D-Erythrose
C4H8O4	120.042	C02022	D-Erythrulose;D-glycero-Tetrulose
C4H8O4	120.042	C02045	L-Erythrulose;L-glycero-Tetrulose
C4H8O4	120.042	C02143	D-threo-Aldose
C4H8O4	120.042	C06463	D-Threose;D-threo-Tetrose
C5H4N4	120.044	C00465	Purine
C5H4N4	120.044	C15587	Purine
C8H8O	120.058	C00601	Phenylacetaldehyde;alpha-Tolualdehyde	map00360;map00643	Phenylalanine metabolism;Styrene degradation
C8H8O	120.058	C02083	Styrene oxide	map00643	Styrene degradation
C8H8O	120.058	C05627	4-Hydroxystyrene;4-Vinylphenol	map00940	Phenylpropanoid biosynthesis
C8H8O	120.058	C06758	p-Tolualdehyde;p-Methylbenzaldehyde;4-Toluylaldehyde;p-Formyltoluene	map00622	Toluene and xylene degradation
C8H8O	120.058	C07113	Acetophenone;1-Phenylethanone;Phenyl methyl ketone;Acetylbenzene;Methyl phenyl ketone	map00642	Ethylbenzene degradation
C8H8O	120.058	C07209	3-Methylbenzaldehyde;m-Tolualdehyde	map00622	Toluene and xylene degradation
C8H8O	120.058	C07214	2-Methylbenzaldehyde;o-Toluic aldehyde;2-Formyltoluene;o-Tolualdehyde	map00622	Toluene and xylene degradation
C7H8N2	120.069	C01784	Benzamidine
C9H12	120.094	C14396	Cumene;Isopropylbenzene
C9H12	120.094	C14508	Mesitylene;1,3,5-Trimethylbenzene
C9H12	120.094	C14518	1,2,3-Trimethylbenzene;Hemimellitene
C9H12	120.094	C14522	3-Ethyltoluene;1-Methyl-3-ethylbenzene
C9H12	120.094	C14533	1,2,4-Trimethylbenzene;Pseudocumene
C9H12	120.094	C14572	2-Ethyltoluene;o-Methylethylbenzene;1-Ethyl-2-methylbenzene
C3H5O3S	120.996	C05823	3-Mercaptolactate	map00272	Cysteine metabolism
C3H7O2NS	121.02	C00097	L-Cysteine;L-2-Amino-3-mercaptopropionic acid	map00260;map00271;map00272;map00311;map00430;map00480;map00730;map00770;map00920;map00970	Glycine, serine and threonine metabolism;Methionine metabolism;Cysteine metabolism;Penicillin and cephalosporin biosynthesis;Taurine and hypotaurine metabolism;Glutathione metabolism;Thiamine metabolism;Pantothenate and CoA biosynthesis;Sulfur metabolism;Aminoacyl-tRNA biosynthesis
C3H7O2NS	121.02	C00736	Cysteine;2-Amino-3-mercaptopropionic acid	map00460	Cyanoamino acid metabolism
C3H7O2NS	121.02	C00793	D-Cysteine;D-Amino-3-mercaptopropionic acid	map00272	Cysteine metabolism
C4H9O2S	121.032	C03392	Dimethylsulfonioacetate
C7H7ON	121.053	C09815	Benzamide	map00632	Benzoate degradation via CoA ligation
C4H11O3N	121.074	C07182	Tromethamine;2-Amino-2-(hydroxymethyl)-1,3-propanediol;Trometamol
C8H11N	121.089	C02455	1-Phenylethylamine;alpha-Phenylethylamine;alpha-Methylbenzylamine
C8H11N	121.089	C02846	N,N-Dimethylaniline;Dimethylaminobenzene;N,N-Dimethylbenzenamine
C8H11N	121.089	C05332	Phenethylamine;2-Phenylethylamine;beta-Phenylethylamine;Phenylethylamine	map00360	Phenylalanine metabolism
C8H11N	121.089	C11003	2,4-Dimethylaniline;2,4-DMA
C8H11N	121.089	C11004	2,6-Dimethylaniline;2,6-DMA
C8H11N	121.089	C14455	N-Ethylaniline;N-Ethylbenzenamine
C2H3OBr	121.937	C14870	2-Bromoacetaldehyde	map00980	Metabolism of xenobiotics by cytochrome P450
C7H6O2	122.037	C00180	Benzoate;Benzoic acid;Benzenecarboxylic acid;Phenylformic acid;Dracylic acid	map00360;map00362;map00621;map00622;map00632;map00960	Phenylalanine metabolism;Benzoate degradation via hydroxylation;Biphenyl degradation;Toluene and xylene degradation;Benzoate degradation via CoA ligation;Alkaloid biosynthesis II
C7H6O2	122.037	C00633	4-Hydroxybenzaldehyde;p-Hydroxybenzaldehyde	map00362;map00363;map00622	Benzoate degradation via hydroxylation;Bisphenol A degradation;Toluene and xylene degradation
C7H6O2	122.037	C03067	3-Hydroxybenzaldehyde	map00622	Toluene and xylene degradation
C7H6O2	122.037	C03096	Aromatic hydroxy acid
C7H6O2	122.037	C06202	Salicylaldehyde;o-Hydroxybenzaldehyde	map00626	Naphthalene and anthracene degradation
C7H6O2	122.037	C15474	Tropolone	map07216	Catecholamine transferase inhibitors
C6H6ON2	122.048	C00153	Nicotinamide;Nicotinic acid amide;Niacinamide;Vitamin PP	map00760	Nicotinate and nicotinamide metabolism
C6H6ON2	122.048	C01950	Picolinamide
C6H6ON2	122.048	C02421	Isonicotineamide
C4H10O4	122.058	C00503	Erythritol;Erythrol;Phycitol;Phycite;Erythrite
C8H10O	122.073	C05853	Phenylethyl alcohol;Phenethyl alcohol	map00360	Phenylalanine metabolism
C8H10O	122.073	C06757	4-Methylbenzyl alcohol;alpha-Hydroxy-p-xylene;4-Tolylcarbinol	map00622	Toluene and xylene degradation
C8H10O	122.073	C07112	1-Phenylethanol;Methylphenyl carbinol;alpha-Methylbenzyl alcohol	map00642	Ethylbenzene degradation
C8H10O	122.073	C07213	2-Methylbenzyl alcohol	map00622	Toluene and xylene degradation
C8H10O	122.073	C07216	3-Methylbenzyl alcohol	map00622	Toluene and xylene degradation
C8H10O	122.073	C11348	(S)-1-Phenylethanol;(S)-1-Phenethyl alcohol
C8H10O	122.073	C13637	4-Ethylphenol	map00363	Bisphenol A degradation
C8H10O	122.073	C14385	2-Ethylphenol
C8H10O	122.073	C14386	3-Ethylphenol
C8H10O	122.073	C14582	2,4-Dimethylphenol;1-Hydroxy-2,4-dimethylbenzene
C7H10N2	122.084	C14401	2,4-Diaminotoluene
C3H6O2NCl	123.009	C02634	3-Chloro-D-alanine
C3H6O2NCl	123.009	C02635	3-Chloro-L-alanine
C6H5NS	123.014	C03311	Thien-2-ylacetonitrile
C6H5O2N	123.032	C00253	Nicotinate;Nicotinic acid;Niacin;3-Pyridinecarboxylic acid	map00660;map00760;map00960	C5-Branched dibasic acid metabolism;Nicotinate and nicotinamide metabolism;Alkaloid biosynthesis II
C6H5O2N	123.032	C06813	Nitrobenzene;Nitrobenzol	map00626	Naphthalene and anthracene degradation
C6H5O2N	123.032	C07446	Isonicotinic acid
C6H5O2N	123.032	C10164	Picolinic acid;2-Pyridinecarboxylic acid
C5H5ON3	123.043	C01956	Pyrazinamide;Pyrazinoic acid amide
CH5O2As	123.951	C07295	Methylarsonite
C2H4O4S	123.983	C00593	Sulfoacetaldehyde;2-Sulfoacetaldehyde	map00430	Taurine and hypotaurine metabolism
C2H5O4P	123.993	C03167	Phosphonoacetaldehyde;2-Phosphonoacetaldehyde	map00440	Aminophosphonate metabolism
C3H8OS2	124.002	C02924	Dimercaprol;2,3-Mercaptopropanol;2,3-Dimercapto-1-propanol;British anti-lewisite
C6H4O3	124.016	C07103	2-Hydroxy-1,4-benzoquinone;Hydroxybenzoquinone	map00361;map00627	gamma-Hexachlorocyclohexane degradation;1,4-Dichlorobenzene degradation
C7H8O2	124.052	C00727	Orcinol;5-Methyl-1,3-benzenediol;5-Methylresorcinol;3,5-Toluenediol;3,5-Dihydroxytoluene
C7H8O2	124.052	C01502	o-Methoxyphenol;Guaiacol;Catechol monomethyl ether
C7H8O2	124.052	C02323	Salicyl alcohol;Saligenin;2-Hydroxybenzyl alcohol;2-(Hydroxymethyl)phenol
C7H8O2	124.052	C02923	2,3-Dihydroxytoluene;3-Methylcatechol	map00622;map00624	Toluene and xylene degradation;1- and 2-Methylnaphthalene degradation
C7H8O2	124.052	C03351	3-Hydroxybenzyl alcohol;3-Hydroxybenzenemethanol	map00622	Toluene and xylene degradation
C7H8O2	124.052	C06730	4-Methylcatechol;3,4-Dihydroxytoluene;1,2-Dihydroxy-4-methylbenzene;4-Methyl-1,2-benzenediol	map00622;map00624	Toluene and xylene degradation;1- and 2-Methylnaphthalene degradation
C7H8O2	124.052	C15572	Guaiacol
C6H8ON2	124.064	C03007	N-Propanoylimidazole;N-Propionylimidazole
C6H8ON2	124.064	C05827	Methylimidazole acetaldehyde;1-Methylimidazole-4-acetaldehyde;Methylimidazoleacetaldehyde	map00340	Histidine metabolism
C2H7O3NS	125.015	C00245	Taurine;2-Aminoethanesulfonic acid;Aminoethylsulfonic acid	map00120;map00430;map02010;map04080	Bile acid biosynthesis;Taurine and hypotaurine metabolism;ABC transporters - General;Neuroactive ligand-receptor interaction
C2H8O3NP	125.024	C03557	(2-Aminoethyl)phosphonate;2-Aminoethylphosphonate;Ciliatine	map00440	Aminophosphonate metabolism
C2H8O3NP	125.024	C03782	D-(1-Aminoethyl)phosphonate;D-(1-Aminoethyl)phosphonic acid
C6H7O2N	125.048	C02441	N-Ethylmaleimide
C6H7O2N	125.048	C02854	N-Furfurylformamide
C6H7O2N	125.048	C14602	3-Hydroxyaminophenol;3-Hydroxylaminophenol
C6H7O2N	125.048	C14604	Aminohydroquinone
C5H7ON3	125.059	C02376	5-Methylcytosine	map00240	Pyrimidine metabolism
C6H11N3	125.095	C05127	N-Methylhistamine;1-Methylhistamine;1-Methyl-4-(2-aminoethyl)imidazole	map00340	Histidine metabolism
C6H11N3	125.095	C15526	3-Methylhistamine;N(tau)-Methylhistamine
C8H15N	125.12	C10138	gamma-Coniceine
C2H6S3	125.963	C08372	Dimethyl trisulfide
CH3O5P	125.972	C02405	Formyl phosphate	map00630	Glyoxylate and dicarboxylate metabolism
CH3O5P	125.972	C06456	Phosphonoformate;Foscarmet	map00440	Aminophosphonate metabolism
C2H6O4S	125.999	C05123	2-Hydroxyethanesulfonate;2-Hydroxyethanesulfonic acid;2-Hydroxyethane-1-sulfonic acid;Isethionic acid;Isethionate	map00430	Taurine and hypotaurine metabolism
C2H7O4P	126.008	C06451	2-Hydroxyethylphosphonate	map00440	Aminophosphonate metabolism
C7H7Cl	126.024	C14451	4-Chlorotoluene
C6H6O3	126.032	C01108	1,2,3-Trihydroxybenzene;Pyrogallol;Pyrogallic acid;1,2,3-Benzenetriol	map07216	Catecholamine transferase inhibitors
C6H6O3	126.032	C02183	Phloroglucinol;1,3,5-Benzenetriol;1,3,5-Trihydroxybenzene
C6H6O3	126.032	C02752	Triacetate lactone;4-Hydroxy-6-methyl-2-pyrone
C6H6O3	126.032	C02814	Benzene-1,2,4-triol;Hydroxyhydroquinone;1,2,4-Benzenetriol;1,2,4-Trihydroxybenzene;Hydroxyquinol	map00361;map00362;map00627	gamma-Hexachlorocyclohexane degradation;Benzoate degradation via hydroxylation;1,4-Dichlorobenzene degradation
C6H6O3	126.032	C11101	5-Hydroxymethyl-2-furaldehyde;HMF;5-Hydroxymethylfurfural	map07113	Furan family
C6H6O3	126.032	C11918	Maltol	map00523	Polyketide sugar unit biosynthesis
C5H6O2N2	126.043	C00178	Thymine	map00240	Pyrimidine metabolism
C5H6O2N2	126.043	C02835	Imidazole-4-acetate;Imidazoleacetic acid;4-Imidazoleacetate	map00340	Histidine metabolism
C4H6ON4	126.054	C04051	5-Amino-4-imidazolecarboxyamide	map00230	Purine metabolism
C3H6N6	126.065	C08737	Melamine;2,4,6-Triamino-1,3,5-triazine	map00791	Atrazine degradation
C7H10O2	126.068	C04592	Toluene-cis-dihydrodiol;(1S,2R)-3-Methylcyclohexa-3,5-diene-1,2-diol	map00622	Toluene and xylene degradation
C7H10O2	126.068	C12101	Cyclohex-1-enecarboxylic acid;1-Cyclohexenecarboxylic acid;1-Cyclohexene-1-carboxylic acid
C8H14O	126.104	C07287	Sulcatone;6-Methylhept-5-en-2-one;6-Methyl-5-hepten-2-one
C6H6NCl	127.019	C14450	4-Chloroaniline;1-Amino-4-chlorobenzene
C5H5O3N	127.027	C03458	2,3,6-Trihydroxypyridine
C4H5O2N3	127.038	C05516	5-Amino-4-imidazole carboxylate;4-Amino-5-imidazolecarboxylic acid	map00230	Purine metabolism
C3H5ON5	127.049	C08733	2-Hydroxy-4,6-diamino-1,3,5-triazine;Ammeline	map00791	Atrazine degradation
C6H9O2N	127.063	C00450	2,3,4,5-Tetrahydropyridine-2-carboxylate;delta1-Piperideine-6-L-carboxylate	map00310	Lysine degradation
C6H9O2N	127.063	C01258	1,2-Didehydropiperidine-2-carboxylate
C6H9O2N	127.063	C04092	delta1-Piperideine-2-carboxylate	map00310	Lysine degradation
C6H9O2N	127.063	C08268	L-Baikiain;4,5-Dehydropipecolic acid
C6H9O2N	127.063	C08292	alpha-(Methylenecyclopropyl)glycine
C6H9O2N	127.063	C10149	Guvacine
C6H9O2N	127.063	C13694	Isoguvacine
C7H13ON	127.1	C11519	N-Cyclohexylformamide	map00930	Caprolactam degradation
C6H13N3	127.111	C08303	Galegine
C8H17N	127.136	C06523	Coniine;(+)-Coniine
CH2BrCl	127.903	C02661	Bromochloromethane;Methylene chlorobromide
C2H2O2Cl2	127.943	C11149	Dichloroacetate	map00980	Metabolism of xenobiotics by cytochrome P450
C3H6OCl2	127.98	C14399	1,3-Dichloro-2-propanol
C6H5OCl	128.003	C02124	4-Chlorophenol;p-Chlorophenol;Parachlorophenol	map00627	1,4-Dichlorobenzene degradation
C6H5OCl	128.003	C14219	2-Chlorophenol;2-Chloro-1-hydroxybenzene
C6H5OCl	128.003	C14270	3-Chlorophenol
C4H4O3N2	128.022	C00813	Barbiturate;Barbituric acid;Malonylurea	map00240	Pyrimidine metabolism
C4H4O3N2	128.022	C11116	Methylparabanic acid;Imidazolidinetrione, methyl-
C3H4O2N4	128.033	C08734	2,4-Dihydroxy-6-amino-1,3,5-triazine;Ammelide	map00791	Atrazine degradation
C6H8O3	128.047	C01125	Dihydro-4,4-dimethyl-2,3-Furandione;2-Dehydropantoyl lactone;2-Dehydropantolactone
C6H8O3	128.047	C06719	Dihydrophloroglucinol
C6H8O3	128.047	C06761	(4E)-2-Oxohexenoic acid;2-Oxohex-trans-4-enoate
C6H8O3	128.047	C11354	2-Hydroxy-cis-hex-2,4-dienoate	map00622	Toluene and xylene degradation
C5H8O2N2	128.059	C00906	5,6-Dihydrothymine;Dihydrothymine;5,6-Dihydro-5-methyluracil	map00240	Pyrimidine metabolism
C5H8O2N2	128.059	C05715	gamma-Amino-gamma-cyanobutanoate;4-Amino-4-cyanobutanoic acid	map00460	Cyanoamino acid metabolism
C5H8O2N2	128.059	C05717	alpha-Amino-gamma-cyanobutanoate;2-Amino-4-cyanobutanoic acid	map00460	Cyanoamino acid metabolism
C10H8	128.063	C00829	Naphthalene	map00626;map00980;map07114	Naphthalene and anthracene degradation;Metabolism of xenobiotics by cytochrome P450;Naphthalene family
C10H8	128.063	C13392	Azulene
C7H12O2	128.084	C08487	Ethyl 2-methylbut-2-enoate;2-Butenoic acid, 2-methyl-, ethyl ester, (2E)-;Ethyl tiglate
C7H12O2	128.084	C09822	Cyclohexane-1-carboxylate;Hexahydrobenzoic acid	map00632	Benzoate degradation via CoA ligation
C7H12O2	128.084	C10921	Butyl acrylate
C7H12O2	128.084	C10976	1-Oxa-2-oxo-3-methylcycloheptane
C7H12O2	128.084	C11950	3-Isopropylbut-3-enoic acid	map00903	Limonene and pinene degradation
C7H12O2	128.084	C13714	alpha-EMGBL;2-Ethyl-2-methyl-4-butyrolactone
C7H12O2	128.084	C13717	beta-EMGBL;beta-Ethyl-beta-methyl-gamma-butyrolactone
C6H12ON2	128.095	C02837	L-Lysine 1,6-lactam;L-2-Amino-hexano-6-lactam
C6H12ON2	128.095	C05328	D-2-Amino-hexano-6-lactam
C8H16O	128.12	C01545	1-Octanal;1-Caprylaldehyde;1-Octylaldehyde;1-Octaldehyde
C8H16O	128.12	C07288	Sulcatol;6-Methylhept-5-en-2-ol;6-Methyl-5-hepten-2-ol
C8H16O	128.12	C14272	1-Octen-3-ol
C3H3O3N3	129.017	C06554	Cyanuric acid	map00791	Atrazine degradation
C5H7O3N	129.043	C01877	4-Oxoproline	map00330	Arginine and proline metabolism
C5H7O3N	129.043	C01879	5-Oxoproline;Pyroglutamic acid;5-Pyrrolidone-2-carboxylic acid;Pyroglutamate	map00480	Glutathione metabolism
C5H7O3N	129.043	C02237	5-Oxo-D-proline;D-Pyroglutamic acid;D-5-Pyrrolidone-2-carboxylic acid	map00471	D-Glutamine and D-glutamate metabolism
C5H7O3N	129.043	C02238	5-Oxo-L-proline;L-Pyroglutamic acid;L-5-Pyrrolidone-2-carboxylic acid
C5H7O3N	129.043	C04281	L-1-Pyrroline-3-hydroxy-5-carboxylate;3-Hydroxy-L-1-pyrroline-5-carboxylate	map00330	Arginine and proline metabolism
C5H7O3N	129.043	C04282	1-Pyrroline-4-hydroxy-2-carboxylate	map00330	Arginine and proline metabolism
C9H7N	129.058	C06323	Isoquinoline;2-Benzazine;Benzo[c]pyridine
C9H7N	129.058	C06413	Quinoline
C6H11O2N	129.079	C00408	L-Pipecolate;Pipecolinic acid;Pipecolic acid;2-Piperidinecarboxylic acid	map00310;map00960	Lysine degradation;Alkaloid biosynthesis II
C6H11O2N	129.079	C03969	1-Aminocyclopentanecarboxylate;1-Aminocyclopentanecarboxylic acid
C6H11O2N	129.079	C05936	N4-Acetylaminobutanal	map00220	Urea cycle and metabolism of amino groups
C6H11O2N	129.079	C07500	Vigabatrin
C6H11O2N	129.079	C13696	(+)-TACP;(+)-trans-(1S,3S)-3-Aminocyclopentane-1-carboxylic acid
C5H11ON3	129.09	C02647	4-Guanidinobutanal	map00220	Urea cycle and metabolism of amino groups
C4H11N5	129.101	C07151	Metformin
C7H15ON	129.115	C02722	N-Methylhexanamide
C8H19N	129.152	C01740	Octylamine;N-Octylamine;Monoctylamine
C2HCl3	129.914	C06790	Trichloroethene;Trichloroethylene;TCE	map00625;map00980	Tetrachloroethene degradation;Metabolism of xenobiotics by cytochrome P450
C2H4O2Cl2	129.959	C14860	2,2-Dichloro-1,1-ethanediol	map00980	Metabolism of xenobiotics by cytochrome P450
C4H3O2N2F	130.018	C07649	5-FU;Fluorouracil;5-Fluorouracil
C5H6O4	130.027	C00433	2,5-Dioxopentanoate;2-Oxoglutarate semialdehyde	map00053;map00330	Ascorbate and aldarate metabolism;Arginine and proline metabolism
C5H6O4	130.027	C00490	Itaconate;Itaconic acid;Methylenesuccinic acid	map00660	C5-Branched dibasic acid metabolism
C5H6O4	130.027	C01732	Mesaconate;2-Methylfumarate;Mesaconic acid;Methylfumaric acid	map00660	C5-Branched dibasic acid metabolism
C5H6O4	130.027	C02132	Acetylpyruvate
C5H6O4	130.027	C02214	(E)-Glutaconate;trans-Glutaconate;trans-Glutaconic acid;Glutaconic acid
C5H6O4	130.027	C02226	2-Methylmaleate;Citraconate;Citraconic acid;Methylmaleic acid	map00290;map00660	Valine, leucine and isoleucine biosynthesis;C5-Branched dibasic acid metabolism
C5H6O4	130.027	C02800	4,5-Dioxopentanoate;4-Oxoglutarate semialdehyde	map00860	Porphyrin and chlorophyll metabolism
C6H10O3	130.063	C00233	4-Methyl-2-oxopentanoate;2-Oxoisocaproate	map00280;map00290	Valine, leucine and isoleucine degradation;Valine, leucine and isoleucine biosynthesis
C6H10O3	130.063	C00671	(S)-3-Methyl-2-oxopentanoic acid;(S)-3-Methyl-2-oxopentanoate;(3S)-3-Methyl-2-oxopentanoic acid;(3S)-3-Methyl-2-oxopentanoate	map00280;map00290	Valine, leucine and isoleucine degradation;Valine, leucine and isoleucine biosynthesis
C6H10O3	130.063	C00902	2-Oxohexanoic acid;2-Oxohexanoate
C6H10O3	130.063	C01012	(R)-Pantolactone;(R)-Pantoyl lactone;(3R)-Dihydro-3-hydroxy-4,4-dimethyl-2(3H)-Furanone
C6H10O3	130.063	C02122	3-Oxohexanoic acid;3-Oxohexanoate
C6H10O3	130.063	C02129	5-Oxohexanoic acid;5-Oxohexanoate;4-Acetylbutyric acid
C6H10O3	130.063	C03241	6-Hydroxyhexan-6-olide
C6H10O3	130.063	C03465	3-Methyl-2-oxopentanoate;2-Oxo-3-methylvalerate
C6H10O3	130.063	C03467	3-Oxo-4-methylpentanoic acid;3-Oxo-4-methylpentanoate;(R)-4-Methyl-3-oxopentanoate	map00280	Valine, leucine and isoleucine degradation
C6H10O3	130.063	C03500	Ethyl 3-oxobutanoate;Ethyl acetoacetate
C6H10O3	130.063	C06008	(3R)-3-Methyl-2-oxopentanoic acid;(R)-2-Oxo-3-methylpentanoic acid;(R)-2-Oxo-3-methylpentanoate
C6H10O3	130.063	C06101	Hexan-1-ol-6-oate
C6H10O3	130.063	C06102	Adipate semialdehyde;Hexan-1-one-6-carboxylate;6-Oxohexanoate	map00930	Caprolactam degradation
C6H10O3	130.063	C12314	1-Oxa-2-oxo-3-hydroxycycloheptane	map00930	Caprolactam degradation
C6H10O3	130.063	C14530	2-Hydroxyethyl methacrylate;HEMA
C5H10O2N2	130.074	C01483	Casein K
C5H10O2N2	130.074	C10140	Cucurbitine
C7H14O2	130.099	C12290	Ethyl isovalerate
C7H14O2	130.099	C12296	Isoamyl acetate
C6H14ON2	130.111	C02714	N-Acetylputrescine	map00220	Urea cycle and metabolism of amino groups
C5H14N4	130.122	C00179	Agmatine;(4-Aminobutyl) guanidine	map00220	Urea cycle and metabolism of amino groups
C7H16ON	130.123	C01149	4-Trimethylammoniobutanal	map00310	Lysine degradation
C8H18O	130.136	C00756	1-Octanol
C8H18O	130.136	C02498	2-Ethylhexan-1-ol;2-Ethyl-1-hexanol
C8H20N	130.16	C07512	Tetraethylammonium
C4H5O4N	131.022	C02362	2-Oxosuccinamate	map00252;map00253	Alanine and aspartate metabolism;Tetracycline biosynthesis
C4H5O4N	131.022	C03443	gamma-Aminooxaloacetate;Oxaloacetamide
C4H5O4N	131.022	C05840	Iminoaspartate	map00760	Nicotinate and nicotinamide metabolism
C5H9O3N	131.058	C00430	5-Aminolevulinate;5-Amino-4-oxopentanoate;5-Amino-4-oxovaleric acid	map00260;map00860	Glycine, serine and threonine metabolism;Porphyrin and chlorophyll metabolism
C5H9O3N	131.058	C01015	4-Hydroxy-L-proline;L-Hydroxyproline
C5H9O3N	131.058	C01073	N-Acetyl-beta-alanine	map00410	beta-Alanine metabolism
C5H9O3N	131.058	C01110	5-Amino-2-oxopentanoic acid;5-Amino-2-oxopentanoate;2-Oxo-5-amino-pentanoate;2-Oxo-5-aminopentanoate;alpha-Keto-delta-aminopentanoate;2-Oxo-5-aminovalerate	map00330;map00472	Arginine and proline metabolism;D-Arginine and D-ornithine metabolism
C5H9O3N	131.058	C01157	trans-4-Hydroxy-L-proline	map00330	Arginine and proline metabolism
C5H9O3N	131.058	C01165	L-Glutamate 5-semialdehyde;L-Glutamate gamma-semialdehyde	map00220;map00330	Urea cycle and metabolism of amino groups;Arginine and proline metabolism
C5H9O3N	131.058	C03341	2-Amino-4-oxopentanoic acid;2-Amino-4-oxopentanoate	map00472	D-Arginine and D-ornithine metabolism
C5H9O3N	131.058	C03440	cis-4-Hydroxy-D-proline	map00330	Arginine and proline metabolism
C5H9O3N	131.058	C03441	cis-4-Hydroxy-L-proline
C5H9O3N	131.058	C03651	trans-4-Hydroxy-D-proline
C5H9O3N	131.058	C03741	(S)-4-Amino-5-oxopentanoate;L-Glutamate 1-semialdehyde	map00860	Porphyrin and chlorophyll metabolism
C5H9O3N	131.058	C05147	trans-L-3-Hydroxyproline
C4H9O2N3	131.069	C00300	Creatine;alpha-Methylguanidino acetic acid;Methylglycocyamine	map00260;map00330	Glycine, serine and threonine metabolism;Arginine and proline metabolism
C4H9O2N3	131.069	C03065	3-Guanidinopropanoate
C9H9N	131.073	C02596	Tolylacetonitrile;o-Tolylacetonitrile;o-Methylbenzyl cyanide;2-Methylbezeneacetonitrile
C9H9N	131.073	C08313	Skatole;3-Methylindole
C6H13O2N	131.095	C00123	L-Leucine;2-Amino-4-methylvaleric acid;(2S)-alpha-2-Amino-4-methylvaleric acid;(2S)-alpha-Leucine	map00280;map00290;map00970;map02010	Valine, leucine and isoleucine degradation;Valine, leucine and isoleucine biosynthesis;Aminoacyl-tRNA biosynthesis;ABC transporters - General
C6H13O2N	131.095	C00407	L-Isoleucine;2-Amino-3-methylvaleric acid	map00280;map00290;map00960;map00970;map02010	Valine, leucine and isoleucine degradation;Valine, leucine and isoleucine biosynthesis;Alkaloid biosynthesis II;Aminoacyl-tRNA biosynthesis;ABC transporters - General
C6H13O2N	131.095	C01570	D-Leucine;D-2-Amino-4-methylvaleric acid
C6H13O2N	131.095	C01933	L-Norleucine;L-Aminohexanoic acid;L-Aminohexanoate;L-2-Aminohexanoic acid;L-2-Aminohexanoate;(S)-2-Aminohexanoic acid
C6H13O2N	131.095	C02378	6-Aminohexanoate;6-Aminohexanoic acid;Epsilcapramine;6-Aminocaproic acid	map00930	Caprolactam degradation
C6H13O2N	131.095	C02486	(3R)-beta-Leucine;(3R)-beta-2-Amino-4-methylvaleric acid;L-beta-Leucine	map00280	Valine, leucine and isoleucine degradation
C6H13O2N	131.095	C06418	D-Isoleucine;(R)-2-Amino-(S)-3-methylvaleric acid
C6H13O2N	131.095	C08263	beta-Alaninebetaine;Trimethylalanine
C5H13ON3	131.106	C00436	N-Carbamoylputrescine	map00220	Urea cycle and metabolism of amino groups
C6H17N3	131.142	C03375	Bis(3-aminopropyl)amine;3,3'-Iminobispropylamine
C4H4O5	132.006	C00036	Oxaloacetate;Oxalacetic acid;Oxaloacetic acid;2-Oxobutanedioic acid;Oxosuccinic acid;keto-Oxaloacetate	map00020;map00251;map00252;map00362;map00380;map00620;map00630;map00710;map00720	Citrate cycle (TCA cycle);Glutamate metabolism;Alanine and aspartate metabolism;Benzoate degradation via hydroxylation;Tryptophan metabolism;Pyruvate metabolism;Glyoxylate and dicarboxylate metabolism;Carbon fixation;Reductive carboxylate cycle (CO2 fixation)
C4H4O5	132.006	C03548	trans-2,3-Epoxysuccinate	map00630	Glyoxylate and dicarboxylate metabolism
C4H4O5	132.006	C03981	2-Hydroxyethylenedicarboxylate;enol-Oxaloacetate;enol-Oxaloacetic acid;2-Hydroxybut-2-enedioic acid	map00620	Pyruvate metabolism
C3H4O4N2	132.017	C00802	Oxalureate;Oxaluric acid;Monooxalylurea;Oxalurate	map00230	Purine metabolism
C5H8O2S	132.025	C11074	THTC;2-n-Tetrahydrothiophenecarboxylic acid
C5H8O4	132.042	C00489	Glutarate;Glutaric acid;Pentanedioic acid;1,3-Propanedicarboxylic acid	map00071;map00310	Fatty acid metabolism;Lysine degradation
C5H8O4	132.042	C00900	2-Acetolactate	map00650;map00770	Butanoate metabolism;Pantothenate and CoA biosynthesis
C5H8O4	132.042	C02674	Deoxyribonolactone;2-Deoxyribonolactone
C5H8O4	132.042	C03589	4-Hydroxy-2-oxopentanoate;4-Hydroxy-2-oxovalerate	map00360;map00362;map00621;map00622;map00627;map00628;map00629;map00642;map00643	Phenylalanine metabolism;Benzoate degradation via hydroxylation;Biphenyl degradation;Toluene and xylene degradation;1,4-Dichlorobenzene degradation;Fluorene degradation;Carbazole degradation;Ethylbenzene degradation;Styrene degradation
C5H8O4	132.042	C04106	2-(Hydroxymethyl)-4-oxobutanoate;alpha-Hydroxymethyl succinate semialdehyde;2-Hydroxymethyl succinate semialdehyde	map00750	Vitamin B6 metabolism
C5H8O4	132.042	C04181	3-Hydroxy-3-methyl-2-oxobutanoic acid;3-Hydroxy-3-methyl-2-oxobutanoate;2-Oxo-3-hydroxyisovalerate	map00290	Valine, leucine and isoleucine biosynthesis
C5H8O4	132.042	C06010	(S)-2-Acetolactate;(S)-2-Hydroxy-2-methyl-3-oxobutanoate	map00290;map00660	Valine, leucine and isoleucine biosynthesis;C5-Branched dibasic acid metabolism
C5H8O4	132.042	C11838	(S)-4,5-dihydroxypentan-2,3-dione
C6H4N4	132.044	C07581	Pteridine
C4H8O3N2	132.053	C00152	L-Asparagine;2-Aminosuccinamic acid	map00252;map00253;map00460;map00910;map00970	Alanine and aspartate metabolism;Tetracycline biosynthesis;Cyanoamino acid metabolism;Nitrogen metabolism;Aminoacyl-tRNA biosynthesis
C4H8O3N2	132.053	C01043	N-Carbamoylsarcosine	map00330	Arginine and proline metabolism
C4H8O3N2	132.053	C01905	D-Asparagine
C4H8O3N2	132.053	C02037	Glycylglycine
C4H8O3N2	132.053	C02642	3-Ureidopropionate;3-Ureidopropanoate;beta-Ureidopropionic acid;N-Carbamoyl-beta-alanine	map00240;map00410;map00770	Pyrimidine metabolism;beta-Alanine metabolism;Pantothenate and CoA biosynthesis
C9H8O	132.058	C00903	Cinnamaldehyde	map00940	Phenylpropanoid biosynthesis
C9H8O	132.058	C01504	Indanone;Hydrindone;1-Indanone	map00628	Fluorene degradation
C9H8O	132.058	C07727	2-Indanone	map00628	Fluorene degradation
C3H8O2N4	132.065	C06381	Methylenediurea
C8H8N2	132.069	C01819	Indoleamine
C4H10O2N3	132.077	C13773	1,1-Diethyl-2-hydroxy-2-nitrosohydrazine;D-NONOate
C6H12O3	132.079	C03264	D-2-Hydroxyisocaproate
C6H12O3	132.079	C03499	Ethyl (R)-3-hydroxybutanoate
C6H12O3	132.079	C06103	6-Hydroxyhexanoic acid;6-Hydroxyhexanoate	map00930	Caprolactam degradation
C6H12O3	132.079	C07834	Paraldehyde
C5H12O2N2	132.09	C00077	L-Ornithine;(S)-2,5-Diaminovaleric acid;(S)-2,5-Diaminopentanoic acid;(S)-2,5-Diaminopentanoate	map00220;map00330;map00472;map02010	Urea cycle and metabolism of amino groups;Arginine and proline metabolism;D-Arginine and D-ornithine metabolism;ABC transporters - General
C5H12O2N2	132.09	C00515	D-Ornithine	map00472	D-Arginine and D-ornithine metabolism
C5H12O2N2	132.09	C01602	Ornithine;2,5-Diaminovaleric acid;2,5-Diaminopentanoic acid;2,5-Diaminopentanoate
C5H12O2N2	132.09	C03943	(2R,4S)-2,4-Diaminopentanoate;D-threo-2,4-Diaminopentanoate;2,4-Diaminopentanoate	map00472	D-Arginine and D-ornithine metabolism
C10H12	132.094	C14114	Tetralin;1,2,3,4-Tetrahydronaphthalene	map00624	1- and 2-Methylnaphthalene degradation
C10H12	132.094	C14411	Dicyclopentadiene
C3H3ONS2	132.966	C07280	Rhodanine;2-Thioxo-4-thiazolidinone
C4H7O4N	133.038	C00049	L-Aspartate;L-Aspartic acid;2-Aminosuccinic acid	map00220;map00252;map00260;map00300;map00330;map00340;map00410;map00460;map00710;map00760;map00910;map00970;map02010;map02031;map04080	Urea cycle and metabolism of amino groups;Alanine and aspartate metabolism;Glycine, serine and threonine metabolism;Lysine biosynthesis;Arginine and proline metabolism;Histidine metabolism;beta-Alanine metabolism;Cyanoamino acid metabolism;Carbon fixation;Nicotinate and nicotinamide metabolism;Nitrogen metabolism;Aminoacyl-tRNA biosynthesis;ABC transporters - General;Bacterial chemotaxis - Organi…
C4H7O4N	133.038	C00402	D-Aspartate;D-Aspartic acid	map00252	Alanine and aspartate metabolism
C3H7O3N3	133.049	C02091	Ureidoglycine	map00230	Purine metabolism
C3H7O3N3	133.049	C06382	N-(Carboxyaminomethyl)urea
C8H7ON	133.053	C00561	Mandelonitrile;Benzaldehyde cyanohydrin
C8H7ON	133.053	C02040	Hydroxyindole
C8H7ON	133.053	C02615	(S)-Mandelonitrile;(S)-Benzaldehyde cyanohydrin
C8H7ON	133.053	C03766	4-Hydroxyphenylacetonitrile;4-Hydroxybenzyl cyanide
C8H7ON	133.053	C05658	Indoxyl	map00380	Tryptophan metabolism
C8H7ON	133.053	C12312	Indolin-2-one	map00402	Benzoxazinone biosynthesis
C7H7N3	133.064	C10901	2-Aminobenzimidazole
C9H11N	133.089	C07155	Tranylcypromine
C4H6O5	134.022	C00149	(S)-Malate;L-Malate;L-Apple acid;L-Malic acid;L-2-Hydroxybutanedioic acid	map00020;map00251;map00252;map00620;map00630;map00710;map00720;map05211	Citrate cycle (TCA cycle);Glutamate metabolism;Alanine and aspartate metabolism;Pyruvate metabolism;Glyoxylate and dicarboxylate metabolism;Carbon fixation;Reductive carboxylate cycle (CO2 fixation);Renal cell carcinoma
C4H6O5	134.022	C00497	(R)-Malate;D-Malate;D-Malic acid	map00650	Butanoate metabolism
C4H6O5	134.022	C00711	Malate;Malic acid;2-Hydroxybutanedioic acid
C4H6O5	134.022	C03064	3-Dehydro-L-threonate	map00053	Ascorbate and aldarate metabolism
C3H6O4N2	134.033	C00603	(-)-Ureidoglycolate;(S)-Ureidoglycolate	map00230	Purine metabolism
C3H6O4N2	134.033	C02766	(+)-Ureidoglycolate;(R)-Ureidoglycolate
C5H10O2S	134.04	C04022	S,S-Dimethyl-beta-propiothetin;S-Dimethylsulfonium propionic acid;Dimethylpropiothetin;DMPT;DMSP
C5H10O4	134.058	C01801	Deoxyribose;2-Deoxy-beta-D-erythro-pentose;Thyminose;2-Deoxy-D-ribose	map00030	Pentose phosphate pathway
C5H10O4	134.058	C02783	2-Deoxy-L-arabinose
C5H10O4	134.058	C04039	2,3-Dihydroxy-3-methylbutanoate;2,3-Dihydroxy-isovalerate;2,3-Dihydroxy-isovaleric acid	map00770	Pantothenate and CoA biosynthesis
C5H10O4	134.058	C04272	(R)-2,3-Dihydroxy-3-methylbutanoate;(R)-2,3-Dihydroxy-isovalerate;(R)-2,3-Dihydroxy-isovaleric acid;(2R)-2,3-Dihydroxy-3-methylbutanoate	map00290	Valine, leucine and isoleucine biosynthesis
C5H10O4	134.058	C06257	1-Deoxy-D-xylulose
C5H10O4	134.058	C08347	2-Deoxy-alpha-D-ribopyranose
C6H6N4	134.059	C05649	Dihydropteridine;6,7-Dihydropteridine
C4H10O3N2	134.069	C08270	L-Canaline;Canaline
C9H10O	134.073	C01710	Indan-1-ol
C9H10O	134.073	C02394	Cinnamyl alcohol;3-Phenyl-2-propen-1-ol;Styrylcarbinol
C9H10O	134.073	C15512	Phenylacetone;1-Phenyl-2-propanone
C5H14N2S	134.088	C07651	WR 1065
C10H14	134.11	C06575	p-Cymene	map00621	Biphenyl degradation
C10H14	134.11	C14142	sec-Butylbenzene;(1-Methylpropyl)benzene;2-Phenylbutane
C10H14	134.11	C14534	1,2,4,5-Tetramethylbenzene;Durene
C10H14	134.11	C14583	1,4-Diethylbenzene;p-Diethylbenzene
C4H9O2NS	135.035	C00155	L-Homocysteine;L-2-Amino-4-mercaptobutyric acid	map00271;map00920	Methionine metabolism;Sulfur metabolism
C4H9O2NS	135.035	C05330	Homocysteine;2-Amino-4-mercaptobutyric acid	map00460	Cyanoamino acid metabolism
C4H9O4N	135.053	C03059	2-Hydroxymethylserine
C4H9O4N	135.053	C06056	4-Hydroxy-L-threonine	map00750	Vitamin B6 metabolism
C5H5N5	135.054	C00147	Adenine;6-Aminopurine	map00220;map00230	Urea cycle and metabolism of amino groups;Purine metabolism
C8H9ON	135.068	C02505	2-Phenylacetamide	map00360	Phenylalanine metabolism
C8H9ON	135.068	C02558	N-Acetylarylamine
C8H9ON	135.068	C07565	N-Phenylacetamide;Acetanilide
C8H9ON	135.068	C15561	N-Benzylformamide
C9H13N	135.105	C07514	Amphetamine
C9H13N	135.105	C07884	Dextroamphetamine
C4H8O3S	136.019	C03804	S-Methyl-1-thio-D-glycerate
C4H8O5	136.037	C01620	Threonate;L-Threonate	map00053	Ascorbate and aldarate metabolism
C5H4ON4	136.039	C00262	Hypoxanthine;Purine-6-ol	map00230	Purine metabolism
C8H8O2	136.052	C00548	Phenyl acetate;Acetylphenol;Acetic acid,phenyl ester
C8H8O2	136.052	C01454	Toluate;p-Toluate;p-Toluic acid;4-Methylbenzoic acid;Toluenecarboxylic acid;Crithminic acid	map00622	Toluene and xylene degradation
C8H8O2	136.052	C03765	4-Hydroxyphenylacetaldehyde;2-(4-Hydroxyphenyl)acetaldehyde	map00350;map00950	Tyrosine metabolism;Alkaloid biosynthesis I
C8H8O2	136.052	C05613	Benzylformate
C8H8O2	136.052	C06224	3,4-Dihydroxystyrene	map00940	Phenylpropanoid biosynthesis
C8H8O2	136.052	C07085	3-Vinylcatechol	map00643	Styrene degradation
C8H8O2	136.052	C07086	Phenylacetic acid;Benzylformic acid;Phenylacetate;Benzeneacetiic acid	map00360;map00643	Phenylalanine metabolism;Styrene degradation
C8H8O2	136.052	C07189	2-Hydroxyacetophenone;omega-Hydroxyacetophenone	map00642	Ethylbenzene degradation
C8H8O2	136.052	C07211	m-Methylbenzoate;m-Toluic Acid;beta-Bethylbenzoic acid;m-Toluylic acid	map00622	Toluene and xylene degradation
C8H8O2	136.052	C07215	o-Toluate;o-Methylbenzoate;o-Toluic Acid;2-Methylbenzoic acid	map00622	Toluene and xylene degradation
C8H8O2	136.052	C10700	4'-Hydroxyacetophenone;(4-Hydroxyphenyl)ethan-1-one	map00363	Bisphenol A degradation
C8H8O2	136.052	C10761	p-Anisaldehyde
C8H8O2	136.052	C14087	3-Methylsalicylaldehyde;2-Hydroxy-3-methylbenzaldehyde	map00624	1- and 2-Methylnaphthalene degradation
C8H8O2	136.052	C15583	Phenyl acetate
C5H12O4	136.074	C01569	D-Apiitol;3-(Hydroxymethyl)erythritol
C6H8N4	136.075	C05650	Tetrahydropteridine;5,6,7,8-Tetrahydropteridine
C6H8N4	136.075	C15600	5,6,7,8-Tetrahydropteridine
C9H12O	136.089	C14311	4-Propylphenol
C8H12N2	136.1	C04203	N,N-Dimethyl-1,4-phenylenediamine;N,N-Dimethyl-p-phenylenediamine;p-Amino-N,N-dimethylaniline
C8H12N2	136.1	C07430	Phenelzine
C10H16	136.125	C00521	(-)-Limonene;(-)-(S)-Limonene;(-)-(4S)-Limonene	map00902;map00903	Monoterpenoid biosynthesis;Limonene and pinene degradation
C10H16	136.125	C06074	Myrcene;beta-Myrcene	map00902	Monoterpenoid biosynthesis
C10H16	136.125	C06075	Terpinolene
C10H16	136.125	C06078	Limonene;Dipentene;dl-Limonene;Cajeputene;Kautschin
C10H16	136.125	C06099	(+)-Limonene;(+)-(R)-Limonene;(+)-(4R)-Limonene	map00902;map00903	Monoterpenoid biosynthesis;Limonene and pinene degradation
C10H16	136.125	C06304	(+)-Comphene;(+)-Camphene
C10H16	136.125	C06305	(-)-Comphene
C10H16	136.125	C06306	(+)-alpha-Pinene;(1R,5R)-2,6,6-Trimethylbicyclo[3.1.1]hept-2-ene
C10H16	136.125	C06307	(-)-beta-Pinene;(1S,5S)-6,6-Dimethyl-2-methylenebicyclo[3.1.1]heptane	map00902	Monoterpenoid biosynthesis
C10H16	136.125	C06308	(-)-alpha-Pinene;(1S,5S)-2,6,6-Trimethylbicyclo[3.1.1]hept-2-ene	map00902	Monoterpenoid biosynthesis
C10H16	136.125	C09839	Car-3-ene;(-)-3-Carene
C10H16	136.125	C09873	beta-Ocimene
C10H16	136.125	C09875	(R)-(-)-alpha-Phellandrene
C10H16	136.125	C09877	(+)-beta-Phellandrene
C10H16	136.125	C09880	alpha-Pinene	map00903	Limonene and pinene degradation
C10H16	136.125	C09882	beta-Pinene
C10H16	136.125	C09898	alpha-Terpinene
C10H16	136.125	C09900	gamma-Terpinene
C10H16	136.125	C11382	(+)-3-Carene
C10H16	136.125	C11391	(S)-(+)-alpha-Phellandrene
C10H16	136.125	C11392	(-)-beta-Phellandrene
C7H7O2N	137.048	C00108	Anthranilate;Anthranilic acid;o-Aminobenzoic acid;Vitamin L1;2-Aminobenzoate	map00362;map00380;map00400;map00629;map00632;map01058;map07110	Benzoate degradation via hydroxylation;Tryptophan metabolism;Phenylalanine, tyrosine and tryptophan biosynthesis;Carbazole degradation;Benzoate degradation via CoA ligation;Acridone alkaloid biosynthesis;Benzoic acid family
C7H7O2N	137.048	C00568	4-Aminobenzoate;ABEE;4-Aminobenzoic acid;p-Aminobenzoate	map00623;map00790	2,4-Dichlorobenzoate degradation;Folate biosynthesis
C7H7O2N	137.048	C01004	N-Methylnicotinate;Trigonelline;Trigenelline;1-Methylpyridinio-3-carboxylate;Betaine nicotinate;Caffearin;Gynesine	map00760	Nicotinate and nicotinamide metabolism
C7H7O2N	137.048	C14394	4-Nitrotoluene;1-Methyl-4-nitrobenzene
C4H8O3NF	137.049	C15533	4-Fluoro-L-threonine
C6H7ON3	137.059	C07054	Isoniazid
C7H9ON2	137.071	C02918	1-Methylnicotinamide	map00760	Nicotinate and nicotinamide metabolism
C7H9ON2	137.071	C07400	Pralidoxime
C8H11ON	137.084	C00483	Tyramine;2-(p-Hydroxyphenyl)ethylamine	map00350;map00950;map04080	Tyrosine metabolism;Alkaloid biosynthesis I;Neuroactive ligand-receptor interaction
C8H11ON	137.084	C01183	N,N-Dimethylaniline N-oxide
C8H11ON	137.084	C02735	Phenylethanolamine;2-Amino-1-phenylethanol
C8H11ON	137.084	C03473	1-(p-Hydroxyphenyl)ethylamine
C3H7O4P	138.008	C06454	Phosphonomycin;Fosfomycin	map00440	Aminophosphonate metabolism
C4H2O2N4	138.018	C14480	5-Diazouracil;2,6-Dioxo-5-diazopyrimidine
C7H6O3	138.032	C00156	4-Hydroxybenzoate;Hydroxybenzoic acid;4-Hydroxybenzoic acid;Hydroxybenzenecarboxylic acid	map00130;map00360;map00362;map00363;map00622;map00623;map00632;map07110	Ubiquinone biosynthesis;Phenylalanine metabolism;Benzoate degradation via hydroxylation;Bisphenol A degradation;Toluene and xylene degradation;2,4-Dichlorobenzoate degradation;Benzoate degradation via CoA ligation;Benzoic acid family
C7H6O3	138.032	C00587	3-Hydroxybenzoate;m-Hydroxybenzoic acid	map00362;map00622;map00623	Benzoate degradation via hydroxylation;Toluene and xylene degradation;2,4-Dichlorobenzoate degradation
C7H6O3	138.032	C00805	Salicylate;o-Hydroxybenzoic acid;Salicylic acid	map00624;map00626;map00628;map01053;	1- and 2-Methylnaphthalene degradation;Naphthalene and anthracene degradation;Fluorene degradation;Biosynthesis of siderophore group nonribosomal;peptides
C7H6O3	138.032	C05585	Gentisate aldehyde	map00350	Tyrosine metabolism
C7H6O3	138.032	C10832	Sesamol
C6H6O2N2	138.043	C00785	Urocanate;Urocanic acid	map00340	Histidine metabolism
C6H6O2N2	138.043	C02126	4-Nitroaniline;p-Nitroaniline;4-Nitrobenzeneamine
C8H10O2	138.068	C03352	3-Methoxybenzyl alcohol;3-Anise alcohol;3-Anisyl alcohol
C8H10O2	138.068	C06044	4-Hydroxyphenylethanol	map00350	Tyrosine metabolism
C8H10O2	138.068	C06728	3-Ethylcatechol;2,3-Dihydroxyethylbenzene;3-Ethyl-benzene-1,2-diol	map00642	Ethylbenzene degradation
C8H10O2	138.068	C07084	Styrene cis-glycol	map00643	Styrene degradation
C8H10O2	138.068	C13638	1-(4'-Hydroxyphenyl)ethanol;4-Hydroxy-alpha-methyl-benzenemethanol	map00363	Bisphenol A degradation
C7H10ON2	138.079	C03994	4-Hydroxymethylphenylhydrazine
C7H10ON2	138.079	C11765	ProPAM
C6H10N4	138.091	C13692	Pentylenetetrazole
C9H14O	138.104	C08499	Nona-2,6-dienal;2,6-Nonadienal, (2E,6Z)-
C9H14O	138.104	C14743	Isophorone;1,1,3-Trimethyl-3-cyclohexene-5-one
C6H5O3N	139.027	C00870	4-Nitrophenol;p-Nitrophenol;PNP;Niphen;4-Hydroxynitrobenzene	map00361	gamma-Hexachlorocyclohexane degradation
C6H5O3N	139.027	C01020	6-Hydroxynicotinate;6-Hydroxynicotinic acid	map00760	Nicotinate and nicotinamide metabolism
C6H5O3N	139.027	C01988	2-Nitrophenol
C6H5O3N	139.027	C14418	3-Nitrophenol;m-Hydroxynitrobenzene
C3H9O3NS	139.03	C03349	3-Aminopropanesulfonate;3-Amino-1-propanesulfonic acid
C3H10O3NP	139.04	C05679	N-Monomethyl-2-aminoethylphosphonate;2-Methylaminoethylphosphonate	map00440	Aminophosphonate metabolism
C7H9O2N	139.063	C12110	Gabaculine;3-Amino-2,3-dihydrobenzoic acid
C6H9ON3	139.075	C01279	4-Amino-5-hydroxymethyl-2-methylpyrimidine;Toxopyrimidine;4-Amino-2-methyl-5-pyrimidinemethanol	map00730	Thiamine metabolism
C6H9ON3	139.075	C01929	L-Histidinal	map00340	Histidine metabolism
C8H13ON	139.1	C00783	Tropinone;3-Tropanone	map00960	Alkaloid biosynthesis II
C8H13ON	139.1	C10400	Supinidine
C9H17N	139.136	C10165	Pinidine;Piperidine, 2-methyl-6-(1-propenyl)-, (2R-(2alpha,6alpha(E)))-;(-)-Pinidine
CH5O3As	139.945	C07294	Methylarsonate;Methylarsonic acid
C2H4O5S	139.978	C14179	Sulfoacetate;Sulfoacetic acid	map00430	Taurine and hypotaurine metabolism
C2H5O5P	139.987	C00227	Acetyl phosphate	map00430;map00620	Taurine and hypotaurine metabolism;Pyruvate metabolism
C2H5O5P	139.987	C05682	Phosphonoacetate;Phosphonoacetic acid	map00440	Aminophosphonate metabolism
C7H5OCl	140.003	C06648	4-Chlorobenzaldehyde	map00351;	1,1,1-Trichloro-2,2-bis(4-chlorophenyl)ethane (DDT);degradation
C6H4O4	140.011	C04431	cis-4-Carboxymethylenebut-2-en-4-olide;4-Carboxymethylenebut-2-en-4-olide	map00627	1,4-Dichlorobenzene degradation
C6H4O4	140.011	C12838	trans-4-Carboxymethylenebut-2-en-4-olide	map00361	gamma-Hexachlorocyclohexane degradation
C3H9O4P	140.024	C06452	2-Hydroxypropylphosphonate	map00440	Aminophosphonate metabolism
C7H5O2F	140.027	C02359	2-Fluorobenzoate;2-Fluorobenzoic acid
C7H5O2F	140.027	C02364	3-Fluorobenzoate;3-Fluorobenzoic acid
C7H5O2F	140.027	C02371	4-Fluorobenzoate;4-Fluorobenzoic acid
C4H10O2PF	140.04	C11764	Sarin
C7H8O3	140.047	C03338	2,3,5-Trihydroxytoluene
C7H8O3	140.047	C10792	Gentisyl alcohol;2,5-Dihydroxybenzyl alcohol
C7H8O3	140.047	C14110	4-Hydroxymethylcatechol	map00624	1- and 2-Methylnaphthalene degradation
C6H8O2N2	140.059	C05828	Methylimidazoleacetic acid;Tele-methylimidazoleacetic acid;1-Methyl-4-imidazoleacetic acid;1-Methylimidazole-4-acetate;Methylimidazoleacetate	map00340	Histidine metabolism
C6H8O2N2	140.059	C13693	4,5,6,7-Tetrahydroisoxazolo(5,4-c)pyridin-3-ol;THIP;Gaboxadol
C8H12O2	140.084	C06727	cis-1,2-Dihydro-3-ethylcatechol;cis-2,3-Dihydroxy-2,3-dihydroethylbenzene;cis-3-Ethyl-cyclohexa-3,5-diene-1,2-diol	map00642	Ethylbenzene degradation
C8H12O2	140.084	C11480	2-Methyl-6-oxohepta-2,4-dienal
CH4O5NP	140.983	C00169	Carbamoyl phosphate	map00220;map00230;map00240;map00251;map00330;map00910	Urea cycle and metabolism of amino groups;Purine metabolism;Pyrimidine metabolism;Glutamate metabolism;Arginine and proline metabolism;Nitrogen metabolism
C5H3O4N	141.006	C14281	5-Nitrofurfural;5-Nitro-2-furfural;5-Nitro-2-furaldehyde	map07113	Furan family
C2H8O4NP	141.019	C00346	Ethanolamine phosphate;O-Phosphorylethanolamine;Phosphoethanolamine;O-Phosphoethanolamine	map00260;map00564;map00600	Glycine, serine and threonine metabolism;Glycerophospholipid metabolism;Sphingolipid metabolism
C2H8O4NP	141.019	C05678	1-Hydroxy-2-aminoethylphosphonate	map00440	Aminophosphonate metabolism
C6H7O3N	141.043	C03824	2-Aminomuconate semialdehyde;2-Aminomuconate 6-semialdehyde	map00380;map00626	Tryptophan metabolism;Naphthalene and anthracene degradation
C6H7O3N	141.043	C04226	1,4,5,6-Tetrahydro-6-oxonicotinate
C6H7O3N	141.043	C09960	Gentianaine
C7H11O2N	141.079	C07505	Ethosuximide
C7H11O2N	141.079	C08287	L-Hypoglycin
C7H11O2N	141.079	C10128	Arecaidine
C6H11ON3	141.09	C00860	L-Histidinol	map00340	Histidine metabolism
C8H15ON	141.115	C00729	Tropine;3alpha-Tropanol	map00960	Alkaloid biosynthesis II
C8H15ON	141.115	C02066	Pseudotropine	map00960	Alkaloid biosynthesis II
C8H15ON	141.115	C06179	Hygrine;(+)-Hygrine	map00960	Alkaloid biosynthesis II
C8H15ON	141.115	C06182	Pelletierine	map00960	Alkaloid biosynthesis II
C8H15ON	141.115	C10864	Physoperuvine
C8H15ON	141.115	C11359	(-)-Hygrine
C8H15ON	141.115	C12440	Trachelanthamidine	map00960	Alkaloid biosynthesis II
C9H19N	141.152	C10159	(+)-N-Methylconiine
C2H6O3S2	141.976	C03576	2-Mercaptoethanesulfonate;CoM;Coenzyme M;HS-CoM	map00790	Folate biosynthesis
C4H8OCl2	141.995	C14688	Bis(2-chloroethyl)ether;2,2'-Dichlorethyl ether;1,5-Dichloro-3-oxapentane
C6H6O2S	142.009	C02595	Thien-2-ylacetate;2-Thiopheneacetic acid;2-Thienylacetic acid
C7H7OCl	142.019	C03359	4-Chloro-2-methylphenol
C7H7OCl	142.019	C14331	4-Chloro-m-cresol;4-Chloro-3-methylphenol;Chlorocresol
C7H7OCl	142.019	C15220	2-Chloro-4-methylphenol;2-Chloro-p-cresol
C6H6O4	142.027	C00682	2-Hydroxymuconate semialdehyde;2-Hydroxymuconic semialdehyde	map00362;map00627;map00629	Benzoate degradation via hydroxylation;1,4-Dichlorobenzene degradation;Carbazole degradation
C6H6O4	142.027	C02480	cis,cis-Muconate;cis,cis-Hexadienedioate;cis,cis-2,4-Hexadienedioic acid	map00362;map00629	Benzoate degradation via hydroxylation;Carbazole degradation
C6H6O4	142.027	C03586	2-Oxo-2,3-dihydrofuran-5-acetate;3-Oxoadipate enol-lactone;4,5-Dihydro-5-oxofuran-2-acetate;5-Oxo-4,5-dihydrofuran-2-acetate	map00362	Benzoate degradation via hydroxylation
C6H6O4	142.027	C03647	cis,trans-Hexadienedioate
C6H6O4	142.027	C03743	1,2,3,5-Tetrahydroxybenzene
C6H6O4	142.027	C04105	2,5-Dihydro-5-oxofuran-2-acetate;2-Oxo-2,5-dihydrofuran-5-acetate;Muconolactone;5-Oxo-2,5-dihydrofuran-2-acetate;4-Carboxymethyl-4-hydroxyisocrotonolactone
C6H6O4	142.027	C06603	cis,trans-4-Hydroxymuconic semialdehyde;4-Hydroxymuconic semialdehyde	map00361	gamma-Hexachlorocyclohexane degradation
C6H6O4	142.027	C14516	Kojic acid;5-Hydroxy-2-(hydroxymethyl)-4-pyrone
C6H6O4	142.027	C14610	(S)-5-Oxo-2,5-dihydrofuran-2-acetate;(+)-Muconolactone	map00362	Benzoate degradation via hydroxylation
C5H6O3N2	142.038	C03088	5-Hydroxymethyluracil
C5H6O3N2	142.038	C05133	4-Imidazolone-5-acetate;Imidazolone acetate;(5-Hydroxyimidazole)-4-acetate;5-Hydroxy-4-imidazoleacetate	map00340	Histidine metabolism
C7H10O3	142.063	C03767	4-Oxocyclohexanecarboxylate
C11H10	142.078	C14082	1-Methylnaphthalene;alpha-Methylnaphthalene	map00624;map07114	1- and 2-Methylnaphthalene degradation;Naphthalene family
C11H10	142.078	C14098	2-Methylnaphthalene;beta-Methylnaphthalene	map00624;map07114	1- and 2-Methylnaphthalene degradation;Naphthalene family
C8H14O2	142.099	C12104	Cycloheptanecarboxylic acid;Cycloheptanoic acid
C8H14O2	142.099	C12297	Cyclohexyl acetate
C8H16ON	142.123	C11458	Crotono-betaine	map02010	ABC transporters - General
C6H9ONS	143.04	C04294	5-(2-Hydroxyethyl)-4-methylthiazole;4-Methyl-5-(2'-hydroxyethyl)-thiazole;4-Methyl-5-(2-hydroxyethyl)-thiazole	map00730	Thiamine metabolism
C3H5O2N5	143.044	C13738	Tet-glycine;5-Tetrazolyl-glycine
C10H9N	143.073	C02227	2-Naphthylamine;2-Naphthalenamine;2-Aminonaphthalene;beta-Naphthylamine
C10H9N	143.073	C14790	1-Naphthylamine	map00980	Metabolism of xenobiotics by cytochrome P450
C7H13O2N	143.095	C10172	Stachydrine
C8H17ON	143.131	C10152	(-)-Hygroline
C8H17ON	143.131	C10168	Pseudoconhydrine
C6H5O2Cl	143.998	C02375	4-Chlorocatechol	map00627	1,4-Dichlorobenzene degradation
C6H5O2Cl	143.998	C05618	3-Chlorocatechol	map00361	gamma-Hexachlorocyclohexane degradation
C6H5O2Cl	143.998	C06601	Chlorohydroquinone;1,4-Dihydroxyl-2-chlorobenzene;Chloroquinol	map00361	gamma-Hexachlorocyclohexane degradation
C7H9OCl	144.034	C07833	Ethchlorvynol
C6H8O4	144.042	C00922	Dimethylmaleate;Dimethylmaleic acid	map00660	C5-Branched dibasic acid metabolism
C6H8O4	144.042	C01757	Triacetate
C6H8O4	144.042	C02295	Methylitaconate;2-Methylene-3-methylsuccinate	map00660	C5-Branched dibasic acid metabolism
C6H8O4	144.042	C02930	2-Methyleneglutarate	map00660	C5-Branched dibasic acid metabolism
C10H8O	144.058	C11713	beta-Naphthol;2-Naphthol	map00980;map07114	Metabolism of xenobiotics by cytochrome P450;Naphthalene family
C10H8O	144.058	C11714	alpha-Naphthol;1-Naphthol	map00980;map07114	Metabolism of xenobiotics by cytochrome P450;Naphthalene family
C10H8O	144.058	C14786	(1R,2S)-Naphthalene 1,2-oxide;(1R,2S)-Naphthalene epoxide	map00980	Metabolism of xenobiotics by cytochrome P450
C10H8O	144.058	C14787	(1S,2R)-Naphthalene 1,2-oxide;(1S,2R)-Naphthalene epoxide	map00980	Metabolism of xenobiotics by cytochrome P450
C7H12OS	144.061	C13720	alpha-EMTBL;alpha-Ethyl-alpha-methyl-thiobutyrolactone
C7H12O3	144.079	C04404	trans-4-Hydroxycyclohexanecarboxylate
C7H12O3	144.079	C05283	(5-L-Glutamyl)-L-glutamine
C6H12O2N2	144.09	C06231	Ectoine;L-Ectoine	map00260	Glycine, serine and threonine metabolism
C5H12ON4	144.101	C03078	4-Guanidinobutanamide	map00220	Urea cycle and metabolism of amino groups
C7H14O2N	144.102	C04114	4-(Trimethylammonio)but-2-enoate
C8H16O2	144.115	C06423	Octanoic acid;Caprylic acid;Octylic acid
C8H18ON	144.139	C11459	Butyro-betaine	map02010	ABC transporters - General
C9H20O	144.151	C14696	1-Nonanol;n-Nonyl alcohol;1-Hydroxynonane
C3H4N5Cl	145.016	C06560	Deisopropyldeethylatrazine	map00791	Atrazine degradation
C5H7O2NS	145.02	C04445	3,4-Dehydrothiomorpholine-3-carboxylate
C5H7O4N	145.038	C00940	2-Oxoglutaramate;2-Oxoglutaramic acid	map00251	Glutamate metabolism
C5H7O4N	145.038	C05572	4-Oxoglutaramate;4-Ketoglutaramate	map00340	Histidine metabolism
C9H7ON	145.053	C02796	3-Methyleneoxindole
C9H7ON	145.053	C06324	1(2H)-Isoquinolinone;Isoquinolin-1(2H)-one
C9H7ON	145.053	C06338	Quinolin-2-ol;2-Quinolone;2-Hydroxyquinoline;2-Quinolinol
C9H7ON	145.053	C06343	Quinolin-4-ol
C9H7ON	145.053	C06415	2(1H)-Quinolinone;Quinolin-2(1H)-one
C9H7ON	145.053	C08493	Indole-3-carboxaldehyde;Indole-3-carbaldehyde
C6H11O3N	145.074	C01475	Allysine
C6H11O3N	145.074	C02946	4-Acetamidobutanoate;N4-Acetylaminobutanoate	map00220	Urea cycle and metabolism of amino groups
C6H11O3N	145.074	C03239	6-Amino-2-oxohexanoate;2-Oxo-6-aminocaproate	map00310	Lysine degradation
C6H11O3N	145.074	C03656	(S)-5-Amino-3-oxohexanoic acid;(S)-5-Amino-3-oxohexanoate	map00310	Lysine degradation
C6H11O3N	145.074	C04076	L-2-Aminoadipate 6-semialdehyde;2-Aminoadipate 6-semialdehyde	map00300;map00310	Lysine biosynthesis;Lysine degradation
C6H11O3N	145.074	C05825	2-Amino-5-oxohexanoate	map00310	Lysine degradation
C5H11O2N3	145.085	C00290	Fibrin	map04610	Complement and coagulation cascades
C5H11O2N3	145.085	C01035	4-Guanidinobutanoate	map00220	Urea cycle and metabolism of amino groups
C6H15ON3	145.122	C01930	L-Lysinamide
C7H19N3	145.158	C00315	Spermidine;N-(3-Aminopropyl)-1,4-butane-diamine	map00220;map00410;map02010	Urea cycle and metabolism of amino groups;beta-Alanine metabolism;ABC transporters - General
C2HOCl3	145.909	C11148	TCE epoxide;Trichloroethylene epoxide	map00980	Metabolism of xenobiotics by cytochrome P450
C2HOCl3	145.909	C14866	Chloral;Trichloroacetaldehyde	map00980	Metabolism of xenobiotics by cytochrome P450
C2HOCl3	145.909	C14867	Dichloroacetyl chloride	map00980	Metabolism of xenobiotics by cytochrome P450
C3H5Cl3	145.946	C14400	1,2,3-Trichloropropane
C6H4Cl2	145.969	C07092	1,4-Dichlorobenzene;p-Dichlorobenzene	map00361;map00627	gamma-Hexachlorocyclohexane degradation;1,4-Dichlorobenzene degradation
C6H4Cl2	145.969	C14328	1,2-Dichlorobenzene;o-Dichlorobenzene
C3H3ON4Cl	146	C08735	2-Chloro-4-hydroxy-6-amino-1,3,5-triazine	map00791	Atrazine degradation
C6H7O2Cl	146.013	C12837	3-Chloro-cis-1,2-dihydroxycyclohexa-3,5-diene	map00361	gamma-Hexachlorocyclohexane degradation
C4H6O2N2S	146.015	C13695	ZAPA;3-((Aminoiminomethyl)thio)-2-propenoic acid
C5H6O5	146.022	C00026	2-Oxoglutarate;Oxoglutaric acid;2-Ketoglutaric acid;alpha-Ketoglutaric acid	map00020;map00053;map00251;map00252;map00300;map00340;map00380;map00471;map00630;map00650;map00660;map00720;map00750	Citrate cycle (TCA cycle);Ascorbate and aldarate metabolism;Glutamate metabolism;Alanine and aspartate metabolism;Lysine biosynthesis;Histidine metabolism;Tryptophan metabolism;D-Glutamine and D-glutamate metabolism;Glyoxylate and dicarboxylate metabolism;Butanoate metabolism;C5-Branched dibasic acid metabolism;Reductive carboxylate cycle (CO2 fixation);Vitamin B6 metabolism
C5H6O5	146.022	C03716	Oxaloacetate 4-methyl ester
C5H6O5	146.022	C06030	Methyloxaloacetate	map00660	C5-Branched dibasic acid metabolism
C5H6O5	146.022	C06316	D-erythro-Ascorbate
C6H10S2	146.022	C08369	Diallyl disulfide
C4H6O4N2	146.033	C11117	5-N-Methyloxaluric acid
C9H6O2	146.037	C05851	Coumarin;Coumarine;Cumarin;2H-1-Benzopyran-2-one;1,2-Benzopyrone;2-Propenoic acid, 3-(2-hydroxyphenyl)-, delta-lactone;5,6-Benzo-2-pyrone;Benzo-alpha-pyrone;cis-o-Coumarinic acid lactone;Coumarinic anhydride;o-Hydroxycinnamic acid lactone;Rattex;Tonka bean camphor	map00940	Phenylpropanoid biosynthesis
C6H10O2S	146.04	C11072	THTA;2-Tetrahydrothiopheneacetic acid
C8H6ON2	146.048	C14473	1(2H)-Phthalazinone;Phthalazin-1-one
C6H10O4	146.058	C00659	2-Aceto-2-hydroxybutanoate
C6H10O4	146.058	C00772	Mevaldate;Mevaldic acid
C6H10O4	146.058	C00966	2-Dehydropantoate	map00770	Pantothenate and CoA biosynthesis
C6H10O4	146.058	C01053	(R)-4-Dehydropantoate	map00770	Pantothenate and CoA biosynthesis
C6H10O4	146.058	C04237	3-Hydroxy-3-methyl-2-oxopentanoic acid;3-Hydroxy-3-methyl-2-oxopentanoate
C6H10O4	146.058	C05282	(5-L-Glutamyl)-L-glutamate
C6H10O4	146.058	C06006	(S)-2-Aceto-2-hydroxybutanoate;(S)-2-Hydroxy-2-ethyl-3-oxobutanoate	map00290	Valine, leucine and isoleucine biosynthesis
C6H10O4	146.058	C06104	Adipate;Hexanedioate;Hexan-1,6-dicarboxylate	map00930	Caprolactam degradation
C6H10O4	146.058	C06762	4-Hydroxy-2-oxohexanoic acid;4-Hydroxy-2-oxohexanoate	map00622	Toluene and xylene degradation
C6H10O4	146.058	C14463	(R)-3-Hydroxy-3-methyl-2-oxopentanoate	map00290	Valine, leucine and isoleucine biosynthesis
C5H10O3N2	146.069	C00064	L-Glutamine;L-2-Aminoglutaramic acid	map00230;map00240;map00251;map00471;map00910;map00970;map02010	Purine metabolism;Pyrimidine metabolism;Glutamate metabolism;D-Glutamine and D-glutamate metabolism;Nitrogen metabolism;Aminoacyl-tRNA biosynthesis;ABC transporters - General
C5H10O3N2	146.069	C00303	Glutamine;2-Aminoglutaramic acid
C5H10O3N2	146.069	C00819	D-Glutamine;D-2-Aminoglutaramic acid	map00471	D-Glutamine and D-glutamate metabolism
C5H10O3N2	146.069	C05100	3-Ureidoisobutyrate	map00240	Pyrimidine metabolism
C9H10N2	146.084	C03114	Dimethylbenzimidazole;5,6-Dimethylbenzimidazole	map00740;map00860	Riboflavin metabolism;Porphyrin and chlorophyll metabolism
C9H10N2	146.084	C10160	Myosmine
C6H14O2N2	146.106	C00047	L-Lysine;Lysine acid;2,6-Diaminohexanoic acid	map00300;map00310;map00780;map00960;map00970;map02010	Lysine biosynthesis;Lysine degradation;Biotin metabolism;Alkaloid biosynthesis II;Aminoacyl-tRNA biosynthesis;ABC transporters - General
C6H14O2N2	146.106	C00739	D-Lysine;D-2,6-Diaminohexanoic acid	map00310	Lysine degradation
C6H14O2N2	146.106	C01142	(3S)-3,6-Diaminohexanoate;L-beta-Lysine	map00310	Lysine degradation
C6H14O2N2	146.106	C01186	(3S,5S)-3,5-Diaminohexanoate;L-erythro-3,5-Diaminohexanoate;(3S,5S)-3,5-Diaminocaproate;L-erythro-3,5-Diaminocaproate	map00310	Lysine degradation
C6H14O2N2	146.106	C05161	2,5-Diaminohexanoate	map00310	Lysine degradation
C7H16O2N	146.118	C01181	4-Trimethylammoniobutanoate	map00310	Lysine degradation
C7H16O2N	146.118	C01996	Acetylcholine;O-Acetylcholine	map00564;map04080;map04810	Glycerophospholipid metabolism;Neuroactive ligand-receptor interaction;Regulation of actin cytoskeleton
C8H18O2	146.131	C14218	Octane-1,8-diol;1,8-Octanediol
C8H18O2	146.131	C14271	2-Ethyl-1,3-hexanediol
C8H18O2	146.131	C14273	1,2-Octanediol;1,2-Dihydroxyoctane
C6H18N4	146.153	C07166	Trientine;Triethylenetetramine
C3H2O2N3Cl	146.984	C08736	2-Chloro-4,6-dihydroxy-1,3,5-triazine
C8H5O2N	147.032	C05579	Indole-5,6-quinone	map00350	Tyrosine metabolism
C8H5O2N	147.032	C11129	Isatin
C5H9O2NS	147.035	C03901	Thiomorpholine 3-carboxylate
C2H5O3N5	147.039	C14592	N-Methyl-N'-nitro-N-nitrosoguanidine;1-Methyl-3-nitro-1-nitrosoguanidine;Methylnitronitrosoguanidine
C5H9O4N	147.053	C00025	L-Glutamate;L-Glutamic acid;L-Glutaminic acid	map00220;map00251;map00330;map00340;map00471;map00480;map00650;map00660;map00860;map00910;map00970;map02010;map04080;map04540;map04720;map04730;map04742	Urea cycle and metabolism of amino groups;Glutamate metabolism;Arginine and proline metabolism;Histidine metabolism;D-Glutamine and D-glutamate metabolism;Glutathione metabolism;Butanoate metabolism;C5-Branched dibasic acid metabolism;Porphyrin and chlorophyll metabolism;Nitrogen metabolism;Aminoacyl-tRNA biosynthesis;ABC transporters - General;Neuroactive ligand-receptor interaction;Gap junction…
C5H9O4N	147.053	C00217	D-Glutamate;D-Glutamic acid;D-Glutaminic acid;D-2-Aminoglutaric acid	map00251;map00471;map00750	Glutamate metabolism;D-Glutamine and D-glutamate metabolism;Vitamin B6 metabolism
C5H9O4N	147.053	C00302	Glutamate;Glutaminic acid;2-Aminoglutaric acid	map00460	Cyanoamino acid metabolism
C5H9O4N	147.053	C00979	O-Acetyl-L-serine;O3-Acetyl-L-serine	map00272;map00450;map00920	Cysteine metabolism;Selenoamino acid metabolism;Sulfur metabolism
C5H9O4N	147.053	C03618	L-threo-3-Methylaspartate	map00660	C5-Branched dibasic acid metabolism
C5H9O4N	147.053	C03790	N-(Carboxymethyl)-D-alanine
C5H9O4N	147.053	C05574	Isoglutamate;Isoglutamic acid;3-Aminopentanedioic acid	map00340	Histidine metabolism
C5H9O4N	147.053	C05938	L-4-Hydroxyglutamate semialdehyde	map00330	Arginine and proline metabolism
C5H9O4N	147.053	C05941	2-Oxo-4-hydroxy-5-aminovalerate	map00330	Arginine and proline metabolism
C5H9O4N	147.053	C12269	N-Methyl-D-aspartic acid;N-Methyl-D-aspartate;NMDA
C4H9O3N3	147.064	C08264	L-Albizziine;Albizziin
C9H9ON	147.068	C02366	3-Methyloxindole;1,3-Dihydro-3-methyl-2H-indol-2-one
C9H9ON	147.068	C14639	2-Indanone oxime;1,3-Dihydro-2H-inden-2-one oxime
C6H13O3N	147.09	C10144	Fagomine
C10H13N	147.105	C09910	Actinidine
C2H3OCl3	147.925	C07490	Trichloroethanol;2,2,2-Trichloroethanol	map00980;map07032	Metabolism of xenobiotics by cytochrome P450;Hypnotics
C6H6Cl2	147.985	C11352	5,6-Dichloro-1,3-cyclohexadiene
C5H5O3Cl	147.993	C11353	2-Hydroxy-3-chloropenta-2,4-dienoate
C4H4O6	148.001	C00975	Dihydroxyfumarate;Dihydroxyfumaric acid	map00630	Glyoxylate and dicarboxylate metabolism
C4H4O6	148.001	C03459	2-Hydroxy-3-oxosuccinate;Oxaloglycolate	map00630	Glyoxylate and dicarboxylate metabolism
C5H8O3S	148.019	C01180	4-Methylthio-2-oxobutanoic acid;4-Methylthio-2-oxobutanoate	map00271	Methionine metabolism
C5H8O5	148.037	C00652	D-Arabinono-1,4-lactone
C5H8O5	148.037	C00684	2-Dehydro-3-deoxy-L-arabinonate;2-Dehydro-3-deoxy-L-pentonate	map00053	Ascorbate and aldarate metabolism
C5H8O5	148.037	C00815	Citramalate;Citramalic acid;alpha-Hydroxypyrotartaric acid;2-Methylmalic acid
C5H8O5	148.037	C01087	(R)-2-Hydroxyglutarate
C5H8O5	148.037	C01114	L-Arabinono-1,4-lactone	map00053	Ascorbate and aldarate metabolism
C5H8O5	148.037	C02266	D-Xylonolactone;D-Xylono-1,5-lactone	map00040	Pentose and glucuronate interconversions
C5H8O5	148.037	C02612	(R)-2-Methylmalate;(R)-2-Methylmalic acid;(3R)-Citramalate;(3R)-Citramalic acid;(3R)-alpha-Hydroxypyrotartaric acid;D-Citramalate;D-Citramalic acid;D-alpha-Hydroxypyrotartaric acid	map00290;map00660	Valine, leucine and isoleucine biosynthesis;C5-Branched dibasic acid metabolism
C5H8O5	148.037	C02614	(S)-2-Methylmalate;(S)-2-Methylmalic acid;(3S)-Citramalate;(3S)-Citramalic acid;(3S)-alpha-Hydroxypyrotartaric acid;L-Citramalate;L-Citramalic acid;L-alpha-Hydroxypyrotartaric acid;S-Citramalate;S-Citramalic acid;S-alpha-Hydroxypyrotartaric acid;(2S)-2-Hydroxy-2-methylbutanedioate;(S)-Citramalic acid;(S)-2-Hydroxy-2-methylsuccinic acid	map00640;map00660	Propanoate metabolism;C5-Branched dibasic acid metabolism
C5H8O5	148.037	C02630	2-Hydroxyglutarate	map00650;map00660	Butanoate metabolism;C5-Branched dibasic acid metabolism
C5H8O5	148.037	C02753	D-Xylono-1,4-lactone
C5H8O5	148.037	C02911	(R)-Hydroxyglutarate
C5H8O5	148.037	C02994	L-Xylono-1,4-lactone
C5H8O5	148.037	C03196	(S)-2-Hydroxyglutarate
C5H8O5	148.037	C03826	2-Dehydro-3-deoxy-D-xylonate;2-Dehydro-3-deoxy-D-arabinonate;2-Dehydro-3-deoxy-D-pentonate	map00040;map00053	Pentose and glucuronate interconversions;Ascorbate and aldarate metabolism
C5H8O5	148.037	C05405	L-Arabinono-1,5-lactone	map00053	Ascorbate and aldarate metabolism
C5H8O5	148.037	C06029	L-threo-3-Methylmalate	map00660	C5-Branched dibasic acid metabolism
C5H8O5	148.037	C06031	D-threo-3-Methylmalate	map00660	C5-Branched dibasic acid metabolism
C5H8O5	148.037	C06032	D-erythro-3-Methylmalate	map00290;map00660	Valine, leucine and isoleucine biosynthesis;C5-Branched dibasic acid metabolism
C4H8O4N2	148.048	C03015	O-Carbamoyl-L-serine
C4H8O4N2	148.048	C03124	L-Aspartylhydroxamate
C9H8O2	148.052	C00423	trans-Cinnamate;trans-Cinnamic acid;(E)-Cinnamate	map00360;map00940;map00960	Phenylalanine metabolism;Phenylpropanoid biosynthesis;Alkaloid biosynthesis II
C9H8O2	148.052	C02274	Dihydrocoumarin;3,4-Dihydrocoumarin	map00628	Fluorene degradation
C9H8O2	148.052	C05608	4-Hydroxycinnamyl aldehyde;p-Coumaraldehyde	map00940	Phenylpropanoid biosynthesis
C9H8O2	148.052	C07720	3-Hydroxy-1-indanone	map00628	Fluorene degradation
C9H8O2	148.052	C07728	3-Isochromanone	map00628	Fluorene degradation
C9H8O2	148.052	C10438	Cinnamic acid
C6H12O4	148.074	C00418	(R)-Mevalonate;Mevalonic acid;3,5-Dihydroxy-3-methylvaleric acid	map00100	Biosynthesis of steroids
C6H12O4	148.074	C00522	(R)-Pantoate;Pantoate;Pantoic acid	map00770	Pantothenate and CoA biosynthesis
C6H12O4	148.074	C02104	(S)-Mevalonate;(S)-Mevalonic acid;(S)-3,5-Dihydroxy-3-methylvaleric acid
C6H12O4	148.074	C03348	3,6-Dideoxy-L-galactose;Colitose;3,6-Dideoxy-L-xylo-hexose
C6H12O4	148.074	C04104	2,3-Dihydroxy-3-methylpentanoate;2,3-Dihydroxy-3-methylvalerate
C6H12O4	148.074	C06007	(R)-2,3-Dihydroxy-3-methylpentanoate;(R)-2,3-Dihydroxy-3-methylvalerate;(2R,3R)-2,3-Dihydroxy-3-methylpentanoate	map00290	Valine, leucine and isoleucine biosynthesis
C6H12O4	148.074	C06471	Abequose;3,6-Deoxy-D-galactose;3,6-Deoxy-D-xylo-hexose;3-Deoxy-D-fucose
C10H12O	148.089	C06577	p-Cumic aldehyde;Cuminaldehyde	map00621	Biphenyl degradation
C10H12O	148.089	C10428	Anethole
C10H12O	148.089	C10452	Estragole
C10H12O	148.089	C14309	5,6,7,8-Tetrahydro-2-naphthol
C9H12N2	148.1	C06524	Nornicotine	map00960	Alkaloid biosynthesis II
C9H12N2	148.1	C11360	(+)-Nornicotine
C5H8O2NCl	149.024	C04075	L-2-Amino-4-chloropent-4-enoate;2-Amino-4-chloro-4-pentenoic acid
C8H7NS	149.03	C02660	Benzyl thiocyanate
C8H7NS	149.03	C03098	Benzyl isothiocyanate
C4H7O5N	149.032	C03961	erythro-3-Hydroxy-L-aspartate;erythro-3-Hydroxy-L-aspartic acid
C4H7O5N	149.032	C11511	threo-3-Hydroxy-L-aspartate;L-threo-3-Hydroxyaspartate
C5H11NS2	149.033	C11474	Nereistoxin
C8H7O2N	149.048	C00650	4-Hydroxymandelonitrile	map00350	Tyrosine metabolism
C8H7O2N	149.048	C02775	2,3-Dihydroxyindole;Dihydroxyindole	map00380	Tryptophan metabolism
C8H7O2N	149.048	C03574	2-Formylaminobenzaldehyde	map00380	Tryptophan metabolism
C8H7O2N	149.048	C03742	(S)-4-Hydroxymandelonitrile	map00350	Tyrosine metabolism
C8H7O2N	149.048	C05578	5,6-Dihydroxyindole;DHI	map00350	Tyrosine metabolism
C8H7O2N	149.048	C09957	Gentianadine
C8H7O2N	149.048	C11130	3-Hydroxyindolin-2-one;1,3-Dihydro-3-hydroxy-2H-indol-2-one;Dioxindole	map00402	Benzoxazinone biosynthesis
C5H11O2NS	149.051	C00073	L-Methionine;L-2-Amino-4methylthiobutyric acid	map00271;map00970	Methionine metabolism;Aminoacyl-tRNA biosynthesis
C5H11O2NS	149.051	C00855	D-Methionine;D-2-Amino-4-(methylthio)butyric acid	map02010	ABC transporters - General
C5H11O2NS	149.051	C01733	Methionine;2-Amino-4-(methylthio)butyric acid
C5H11O2NS	149.051	C07418	Penicillamine
C6H7N5	149.07	C00913	3-Methyladenine	map04140	Regulation of autophagy
C6H7N5	149.07	C02216	1-Methyladenine
C6H7N5	149.07	C02241	7-Methyladenine
C6H7N5	149.07	C08434	6-Methylaminopurine;N6-Methyladenine
C9H11ON	149.084	C08301	D-Cathinone;Cathinone
C6H15O3N	149.105	C06771	Triethanolamine;Trolamine	map00564	Glycerophospholipid metabolism
C10H15N	149.12	C07164	Methamphetamine
C10H15N	149.12	C07438	Phentermine;alpha,alpha-Dimethylphenethylamine
C10H15N	149.12	C11001	2,6-Diethylaniline;DEA
C4H6O2S2	149.981	C01892	Asparagusate
C4H6O4S	149.999	C14872	Thiodiacetic acid	map00980	Metabolism of xenobiotics by cytochrome P450
C4H6O6	150.016	C00552	meso-Tartaric acid;meso-Tartrate	map00630	Glyoxylate and dicarboxylate metabolism
C4H6O6	150.016	C00898	(R,R)-Tartaric acid;(R,R)-Tartrate;L-Tartaric acid;Tartaric acid;Tartrate;2,3-Dihydroxybutanedioic acid;(2R,3R)-Tartaric acid;(+)-Tartaric acid	map00630	Glyoxylate and dicarboxylate metabolism
C4H6O6	150.016	C02107	(S,S)-Tartaric acid;(S,S)-Tartrate;D-Tartrate;D-Tartaric acid;(2S,3S)-Tartaric acid;(-)-Tartaric acid
C8H6O3	150.032	C02137	alpha-Oxo-benzeneacetic acid;Benzoylformate;Benzoylformic acid;Phenylglyoxylic acid;Phenylglyoxylate;2-Oxo-2-phenylacetate	map00622	Toluene and xylene degradation
C8H6O3	150.032	C03057	2-Carboxybenzaldehyde;Phthalaldehydic acid;o-Formylbenzoic acid	map00626	Naphthalene and anthracene degradation
C8H6O3	150.032	C10812	Piperonal
C5H10O5	150.053	C00121	D-Ribose	map00030;map02010;map02031	Pentose phosphate pathway;ABC transporters - General;Bacterial chemotaxis - Organism-specific
C5H10O5	150.053	C00181	D-Xylose;Wood sugar	map00040;map00500;map00520;map02010	Pentose and glucuronate interconversions;Starch and sucrose metabolism;Nucleotide sugars metabolism;ABC transporters - General
C5H10O5	150.053	C00216	D-Arabinose
C5H10O5	150.053	C00259	L-Arabinose;L-Arabinopyranose	map00040;map00053;map00520;map02010	Pentose and glucuronate interconversions;Ascorbate and aldarate metabolism;Nucleotide sugars metabolism;ABC transporters - General
C5H10O5	150.053	C00309	D-Ribulose;D-erythro-2-Pentulose;D-Arabinoketose;D-Arabinulose;D-Riboketose	map00040	Pentose and glucuronate interconversions
C5H10O5	150.053	C00310	D-Xylulose;D-threo-Pentulose;D-Lyxulose	map00040	Pentose and glucuronate interconversions
C5H10O5	150.053	C00312	L-Xylulose;L-threo-Pentulose;L-Lyxulose	map00040	Pentose and glucuronate interconversions
C5H10O5	150.053	C00476	D-Lyxose	map00040	Pentose and glucuronate interconversions
C5H10O5	150.053	C00508	L-Ribulose;L-erythro-Pentulose;L-Arabinoketose;L-Arabinulose;L-Riboketose	map00040	Pentose and glucuronate interconversions
C5H10O5	150.053	C01394	Xylose
C5H10O5	150.053	C01488	D-Apiose
C5H10O5	150.053	C01508	L-Lyxose	map00040	Pentose and glucuronate interconversions
C5H10O5	150.053	C01510	L-Xylose
C5H10O5	150.053	C02096	beta-D-Xylose
C5H10O5	150.053	C02204	alpha-D-Lyxose
C5H10O5	150.053	C02205	alpha-D-Xylose
C5H10O5	150.053	C02479	beta-L-Arabinose
C5H10O5	150.053	C02604	alpha-L-Arabinose
C5H10O5	150.053	C05052	Ribulose
C5H10O5	150.053	C06115	L-Arabinofuranose
C5H10O5	150.053	C08346	beta-D-Apiose
C5H10O5	150.053	C08353	beta-D-Ribopyranose;Ribose
C5H10O5	150.053	C08354	alpha-D-Ribulose
C5H10O5	150.053	C11476	L-Arabinose
C6H14S2	150.054	C08373	Dipropyl disulfide;n-Propyl disulfide
C9H10O2	150.068	C01963	Tolylacetate;p-Cresyl acetate;p-Tolyacetate
C9H10O2	150.068	C02646	4-Coumaryl alcohol;4-Hydroxycinnamyl alcohol;p-Coumaryl alcohol	map00940	Phenylpropanoid biosynthesis
C9H10O2	150.068	C05629	Phenylpropanoate;3-Phenyl-propionic acid;3-Phenylpropanoic acid	map00360	Phenylalanine metabolism
C9H10O2	150.068	C13342	p-Hydroxypropiophenone;Paroxypropione
C9H10O2	150.068	C15513	Benzyl acetate
C10H14O	150.104	C01767	(-)-Carvone;(4R)-Carvone	map00902;map00903	Monoterpenoid biosynthesis;Limonene and pinene degradation
C10H14O	150.104	C01868	(+)-Sabinone
C10H14O	150.104	C01951	Piperitenone
C10H14O	150.104	C02289	Isopiperitenone
C10H14O	150.104	C02485	(-)-Isopiperitenone;(-)-(4R)-Isopiperitenone	map00902	Monoterpenoid biosynthesis
C10H14O	150.104	C02576	Perillyl aldehyde;Perillaldehyde	map00903	Limonene and pinene degradation
C10H14O	150.104	C06576	p-Cumic alcohol	map00621	Biphenyl degradation
C10H14O	150.104	C09840	Carvacrol
C10H14O	150.104	C09843	Chrysanthenone
C10H14O	150.104	C09868	Menthofuran
C10H14O	150.104	C09884	Pinocarvone	map00903	Limonene and pinene degradation
C10H14O	150.104	C09908	Thymol
C10H14O	150.104	C09911	Umbellulone
C10H14O	150.104	C09913	Verbenone
C10H14O	150.104	C11383	(+)-(S)-Carvone;Carvol;(+)-Carvone;Carvone	map00902;map00903	Monoterpenoid biosynthesis;Limonene and pinene degradation
C10H14O	150.104	C11394	(+)-Chrysanthenone
C10H14O	150.104	C11939	Myrtenal	map00903	Limonene and pinene degradation
C10H14O	150.104	C14130	2-tert-Butylphenol
C10H14O	150.104	C14138	2-sec-Butylphenol;2-(1-Methylpropyl)phenol
C10H14O	150.104	C14139	4-sec-Butylphenol;4-(1-Methylpropyl)phenol;1-Hydroxy-4-sec-butylbenzene
C10H14O	150.104	C14188	3-tert-Butylphenol
C10H14O	150.104	C14200	4-tert-Butylphenol;Butylphen
C10H14O	150.104	C14464	4-n-Butylphenol;p-Hydroxybutylbenzene
C10H14O	150.104	C14741	4-Isopropyl-3-methylphenol;4-Isopropyl-m-cresol;o-Cymen-5y-ol
C8H6NCl	151.019	C03679	4-Chlorophenylacetonitrile;4-Chlorobenzyl cyanide
C7H5O3N	151.027	C04584	6-Imino-5-oxocyclohexa-1,3-dienecarboxylate
C5H5ON5	151.049	C00242	Guanine;2-Amino-6-hydroxypurine	map00230	Purine metabolism
C8H9O2N	151.063	C02709	N-Acetoxyarylamine
C8H9O2N	151.063	C03005	N-Methylanthranilate;N-Methylanthranilic acid;2-(Methylamino)benzoic acid	map01058	Acridone alkaloid biosynthesis
C8H9O2N	151.063	C03522	N-Methyl-4-aminobenzoate
C8H9O2N	151.063	C04350	(E)-4-Hydroxyphenylacetaldehyde-oxime
C8H9O2N	151.063	C04353	(Z)-4-Hydroxyphenylacetaldehyde-oxime	map00350	Tyrosine metabolism
C8H9O2N	151.063	C05602	4-Hydroxyphenylacetaldoxime;4-Hydroxyphenylacetaldehyde oxime
C8H9O2N	151.063	C06804	Acetaminophen
C8H9O2N	151.063	C07301	(R)-Mandelamide
C6H9N5	151.086	C05026	N3-Metyladenine
C9H13ON	151.1	C02343	(+)-Norephedrine;d-Norephedrine;Norephedrine
C9H13ON	151.1	C02442	N-Methyltyramine	map00350	Tyrosine metabolism
C9H13ON	151.1	C03711	N-Methylphenylethanolamine
C9H13ON	151.1	C07911	Phenylpropanolamine;(+-)-Phenylpropanolamine
C9H13ON	151.1	C08300	D-Cathine;Cathine;(+)-Norpseudoephedrine
C9H13ON	151.1	C10158	Mearsine
C9H13ON	151.1	C11776	alpha-Methyl-m-tyramine;Gepefrine
C10H17N	151.136	C06818	Amantadine
C3H4O5S	151.978	C05527	3-Sulfinylpyruvate;3-Sulfinopyruvate	map00272	Cysteine metabolism
C3H5O5P	151.987	C06368	3-(Hydrohydroxyphosphoryl)pyruvate;(Hydroxyphosphinyl)pyruvate
C4H8O2S2	151.997	C01119	Oxidized dithiothreitol
C4H8O2S2	151.997	C04371	3-Mercapto-2-mercaptomethylpropanoate
C5H4N4S	152.016	C01756	Thiopurine
C5H4N4S	152.016	C02380	6-Mercaptopurin
C5H4O2N4	152.033	C00385	Xanthine	map00230	Purine metabolism
C5H4O2N4	152.033	C07599	Alloxanthine;Oxipurinol;Oxypurinol
C8H8O3	152.047	C00642	4-Hydroxyphenylacetate;4-Hydroxyphenylacetic acid	map00350;map00360	Tyrosine metabolism;Phenylalanine metabolism
C8H8O3	152.047	C00755	4-Hydroxy-3-methoxy-benzaldehyde;Vanillin;Vanillaldehyde;4-Hydroxy-3-methoxybenzaldehyde	map00623	2,4-Dichlorobenzoate degradation
C8H8O3	152.047	C01983	(R)-Mandelate;(R)-2-Hydroxy-2-phenylacetic acid;(R)-2-Hydroxy-2-phenylacetate;(R)-Mandelic acid	map00622	Toluene and xylene degradation
C8H8O3	152.047	C01984	(S)-Mandelate;(S)-2-Hydroxy-2-phenylacetic acid;(S)-2-Hydroxy-2-phenylacetate;(S)-Mandelic acid	map00622	Toluene and xylene degradation
C8H8O3	152.047	C02181	Phenoxyacetate;Phenoxyacetic acid
C8H8O3	152.047	C02519	4-Methoxybenzoate;4-Methoxybenzoic acid;4-Anisic acid	map00623	2,4-Dichlorobenzoate degradation
C8H8O3	152.047	C02639	3-Methoxytropolone
C8H8O3	152.047	C02657	6-Methylsalicylate;6-Methylsalicylic acid;2-Hydroxy-6-methylbenzoic acid;6-Methyl-2-hydroxybenzenecarboxylate
C8H8O3	152.047	C03663	2',4'-Dihydroxyacetophenone;2,4-Dihydroxyacetophenone;Resacetophenone
C8H8O3	152.047	C04043	3,4-Dihydroxyphenylacetaldehyde;Protocatechuatealdehyde	map00350;map00950	Tyrosine metabolism;Alkaloid biosynthesis I
C8H8O3	152.047	C05593	3-Hydroxyphenylacetate	map00350;map00360	Tyrosine metabolism;Phenylalanine metabolism
C8H8O3	152.047	C05852	2-Hydroxyphenylacetate	map00360;map00643	Phenylalanine metabolism;Styrene degradation
C8H8O3	152.047	C10675	3',4'-Dihydroxyacetophenone
C8H8O3	152.047	C10804	2-(Hydroxymethyl)benzoic acid;2-Hydroxymethylbenzoic acid
C8H8O3	152.047	C12064	Resorcinol monoacetate
C8H8O3	152.047	C12305	Methyl salicylate;Methyl 2-hydroxybenzoate
C8H8O3	152.047	C13635	4-Hydroxyphenacyl alcohol;2,4'-Dihydroxyacetophenone	map00363	Bisphenol A degradation
C8H8O3	152.047	C13636	4-Hydroxyphenyl acetate	map00363	Bisphenol A degradation
C8H8O3	152.047	C14088	3-Methylsalicylate	map00624	1- and 2-Methylnaphthalene degradation
C8H8O3	152.047	C14103	4-Methylsalicylate;m-Cresotic acid;2-Hydroxy-4-methylbenzoic acid	map00624	1- and 2-Methylnaphthalene degradation
C8H8O3	152.047	C14108	4-Hydroxymethylsalicylaldehyde;2-Hydroxy-4-hydroxymethyl-benzaldehyde	map00624	1- and 2-Methylnaphthalene degradation
C7H8O2N2	152.059	C05842	N1-Methyl-2-pyridone-5-carboxamide;N'-Methyl-2-pyridone-5-carboxamide	map00760	Nicotinate and nicotinamide metabolism
C7H8O2N2	152.059	C05843	N1-Methyl-4-pyridone-5-carboxamide;N'-Methyl-4-pyridone-5-carboxamide	map00760	Nicotinate and nicotinamide metabolism
C5H12O5	152.068	C00379	Xylitol	map00040	Pentose and glucuronate interconversions
C5H12O5	152.068	C00474	Ribitol;Adonitol	map00040;map00740	Pentose and glucuronate interconversions;Riboflavin metabolism
C5H12O5	152.068	C00532	L-Arabitol;L-Arabinol;L-Arabinitol;L-Lyxitol	map00040	Pentose and glucuronate interconversions
C5H12O5	152.068	C01904	D-Arabitol;D-Arabinitol;D-Arabinol;D-Lyxitol	map00040	Pentose and glucuronate interconversions
C9H12O2	152.084	C01014	3-Isopropylcatechol
C10H16O	152.12	C00808	(+)-Camphor;D-Camphor
C10H16O	152.12	C00809	(-)-Camphor
C10H16O	152.12	C00964	(-)-trans-Carveol	map00902;map00903	Monoterpenoid biosynthesis;Limonene and pinene degradation
C10H16O	152.12	C01123	(-)-trans-Isopiperitenol	map00902	Monoterpenoid biosynthesis
C10H16O	152.12	C01499	Geranial;trans-Citral
C10H16O	152.12	C02213	(+)-cis-Sabinol
C10H16O	152.12	C02452	Perillyl alcohol;(-)-Perillyl alcohol;p-Mentha-1,8-dien-7-ol;(-)-Perillylalcohol	map00902;map00903	Monoterpenoid biosynthesis;Limonene and pinene degradation
C10H16O	152.12	C02759	alpha-Pinene-oxide	map00903	Limonene and pinene degradation
C10H16O	152.12	C04435	(Z)-2-Methyl-5-isopropylhexa-2,5-dienal;cis-2-Methyl-5-isopropylhexa-2,5-dienal	map00903	Limonene and pinene degradation
C10H16O	152.12	C07271	Limonene-1,2-epoxide;Limonene oxide;(4R)-Limonene-1,2-epoxide	map00903	Limonene and pinene degradation
C10H16O	152.12	C09847	cis-Citral;Neral
C10H16O	152.12	C09859	Fenchone;(1R,4S)-(+)-fenchone
C10H16O	152.12	C09885	(+)-Piperitone;d-Piperitone
C10H16O	152.12	C09893	Pulegone;(+)-Pulegone	map00902	Monoterpenoid biosynthesis
C10H16O	152.12	C09906	Thujone
C10H16O	152.12	C11387	(1S,4R)-(-)-Fenchone
C10H16O	152.12	C11395	(4R,6R)-cis-Carveol	map00903	Limonene and pinene degradation
C10H16O	152.12	C11398	(1R,4R)-Dihydrocarvone	map00903	Limonene and pinene degradation
C10H16O	152.12	C11401	(1S,4R)-Iso-dihydrocarvone	map00903	Limonene and pinene degradation
C10H16O	152.12	C11408	(4S,6S)-cis-Carveol
C10H16O	152.12	C11409	(+)-trans-Carveol;(4S,6R)-trans-Carveol	map00902;map00903	Monoterpenoid biosynthesis;Limonene and pinene degradation
C10H16O	152.12	C11412	(1R,4S)-Iso-dihydrocarvone	map00903	Limonene and pinene degradation
C10H16O	152.12	C11415	(1S,4S)-Dihydrocarvone	map00903	Limonene and pinene degradation
C10H16O	152.12	C11938	Myrtenol	map00903	Limonene and pinene degradation
C10H16O	152.12	C11941	Pinocarveol	map00903	Limonene and pinene degradation
C10H16O	152.12	C11942	trans-2-Methyl-5-isopropylhexa-2,5-dienal	map00903	Limonene and pinene degradation
C10H16O	152.12	C11951	(+)-cis-Isopulegone	map00902	Monoterpenoid biosynthesis
C3H7O2NS2	152.992	C01962	Thiocysteine	map00272	Cysteine metabolism
C3H7O4NS	153.01	C00606	3-Sulfino-L-alanine;L-Cysteinesulfinic acid;3-Sulphino-L-alanine;3-Sulfinoalanine	map00272;map00430	Cysteine metabolism;Taurine and hypotaurine metabolism
C7H7O3N	153.043	C00632	3-Hydroxyanthranilate;3-Hydroxyanthranilic acid	map00380;map00629	Tryptophan metabolism;Carbazole degradation
C7H7O3N	153.043	C01270	3-Hydroxy-2-methylpyridine-5-carboxylate	map00750	Vitamin B6 metabolism
C7H7O3N	153.043	C02518	4-Aminosalicylate;4-Aminosalicylic acid
C7H7O3N	153.043	C06669	1-Carbapen-2-em-3-carboxylic acid
C7H7O3N	153.043	C07555	4-Nitroanisole;p-Nitroanisole
C7H7O3N	153.043	C11343	Salicylhydroxamic acid
C7H7O3N	153.043	C12107	AHBA;3-Amino-5-hydroxybenzoic acid;3-Ahba	map01051	Biosynthesis of ansamycins
C7H7O3N	153.043	C12115	3-Amino-4-hydroxybenzoic acid;3,4-AHBA
C4H12O3NP	153.055	C05680	N-Dimethyl-2-aminoethylphosphonate;2-Dimethylaminoethylphosphonate	map00440	Aminophosphonate metabolism
C8H11O2N	153.079	C03758	4-(2-Aminoethyl)-1,2-benzenediol;4-(2-Aminoethyl)benzene-1,2-diol;3,4-Dihydroxyphenethylamine;Dopamine;2-(3,4-Dihydroxyphenyl)ethylamine	map00350;map00901;map00950;map04080;map04540;map05020	Tyrosine metabolism;Indole and ipecac alkaloid biosynthesis;Alkaloid biosynthesis I;Neuroactive ligand-receptor interaction;Gap junction;Parkinson's disease
C8H11O2N	153.079	C04227	1-(4-Hydroxyphenyl)-2-aminoethanol;Octopamine;p-Hydroxyphenylethanolamine	map04080	Neuroactive ligand-receptor interaction
C7H11ON3	153.09	C05135	4-(beta-Acetylaminoethyl)imidazole	map00340	Histidine metabolism
C9H15ON	153.115	C10865	Pseudopelletierine
C3H7O5P	154.003	C02876	Propanoyl phosphate;Propionyl phosphate	map00640;map00660	Propanoate metabolism;C5-Branched dibasic acid metabolism
C3H7O5P	154.003	C03505	Hydroxyacetone phosphate;Acetol phosphate
C3H7O5P	154.003	C03947	Glycerol 1,2-cyclic phosphate
C4H10O2S2	154.012	C00265	Dithiothreitol;1,4-Dithiothreitol;threo-1,4-Dimercapto-2,3-butanediol
C4H10O2S2	154.012	C00950	Dithioerythritol;erythro-1,4-Dimercapto-2,3-butanediol;DTE
C8H7OCl	154.019	C06647	4-Chloroacetophenone	map00351;	1,1,1-Trichloro-2,2-bis(4-chlorophenyl)ethane (DDT);degradation
C7H6O4	154.027	C00196	2,3-Dihydroxybenzoate;2,3-Dihydroxybenzoic acid	map00362;map00629;map01053;	Benzoate degradation via hydroxylation;Carbazole degradation;Biosynthesis of siderophore group nonribosomal;peptides
C7H6O4	154.027	C00230	3,4-Dihydroxybenzoate;3,4-Dihydroxybenzoic acid;Protocatechuate;Protocatechuic acid	map00362;map00400;map00623	Benzoate degradation via hydroxylation;Phenylalanine, tyrosine and tryptophan biosynthesis;2,4-Dichlorobenzoate degradation
C7H6O4	154.027	C00628	2,5-Dihydroxybenzoate;Gentisic acid;Hydroquinonecarboxylic acid;Gentisate	map00350;map00362;map00626	Tyrosine metabolism;Benzoate degradation via hydroxylation;Naphthalene and anthracene degradation
C4H10O4S	154.03	C14706	Diethyl sulfate;DES
C6H6O3N2	154.038	C03277	Imidazol-5-yl-pyruvate;3-(Imidazol-5-yl)pyruvate;Imidazole pyruvate;Imidazole pyruvic acid	map00340	Histidine metabolism
C6H6O3N2	154.038	C03762	3-Imidazole-2-oxopropanoate
C4H11O4P	154.039	C06608	Diethylphosphoric acid;O,O-Diethylphosphoric acid	map00361	gamma-Hexachlorocyclohexane degradation
C8H10O3	154.063	C06317	4-Hydroxy-3-methoxy-benzenemethanol;Vanillyl alcohol;4-Hydroxy-3-methoxybenzyl alcohol;4-Hydroxy-3-methoxybenzenemethanol	map00623	2,4-Dichlorobenzoate degradation
C8H10O3	154.063	C10787	2,6-Dimethoxyphenol;Pyrogallol 1,3-dimethyl ether
C12H10	154.078	C06588	Biphenyl;Phenylbenzene;1,1'-Biphenyl;1,1'-Diphenyl	map00621	Biphenyl degradation
C9H14O2	154.099	C09772	Boschnialactone
C6H12N5	154.109	C07454	N-Guanylhistamine	map07038	Antacids
C10H18O	154.136	C00843	(-)-Menthone;l-Menthone;p-Menthan-3-one	map00902	Monoterpenoid biosynthesis
C10H18O	154.136	C01411	Borneol
C10H18O	154.136	C01500	Geraniol
C10H18O	154.136	C01765	(+)-Borneol;d-Borneol;Borneocamphor;endo-2-Bornanol;Sumatra camphor;(1R,2S,4R)-(+)-Borneol
C10H18O	154.136	C01766	(-)-Borneol;L-Borneol;(1S,2R,4S)-(-)-Borneol
C10H18O	154.136	C02344	(-)-endo-Fenchol;Fenchyl alcohol	map00902	Monoterpenoid biosynthesis
C10H18O	154.136	C02462	Sabinene hydrate	map00902	Monoterpenoid biosynthesis
C10H18O	154.136	C02484	(+)-trans-Pulegol
C10H18O	154.136	C03039	(+)-trans-Piperitenol
C10H18O	154.136	C03985	3,7-Dimethylocta-1,6-dien-3-ol;Linalool
C10H18O	154.136	C09844	1,8-Cineole;1,8-Cineol	map00902	Monoterpenoid biosynthesis
C10H18O	154.136	C09848	(R)-(+)-Citronellal
C10H18O	154.136	C09871	Nerol
C10H18O	154.136	C09902	(R)-(+)-alpha-Terpineol
C10H18O	154.136	C11384	(S)-(-)-Citronellal;(S)-3,7-Dimethyloct-6-enal
C10H18O	154.136	C11388	(-)-Linalool;(R)-(-)-Linalool;(3R)-Linalool
C10H18O	154.136	C11389	(+)-Linalool;(S)-(+)-Linalool;(3S)-Linalool
C10H18O	154.136	C11390	(+)-Menthone
C10H18O	154.136	C11393	(-)-alpha-Terpineol;(L)-alpha-Terpineol	map00902	Monoterpenoid biosynthesis
C10H18O	154.136	C11396	(1R,2R,4R)-Dihydrocarveol	map00903	Limonene and pinene degradation
C10H18O	154.136	C11397	(1R,2S,4R)-Neo-dihydrocarveol	map00903	Limonene and pinene degradation
C10H18O	154.136	C11399	(1S,2S,4R)-Iso-dihydrocarveol	map00903	Limonene and pinene degradation
C10H18O	154.136	C11400	(1S,2R,4R)-Neoiso-dihydrocarveol	map00903	Limonene and pinene degradation
C10H18O	154.136	C11410	(1R,2S,4S)- Neoiso-dihydrocarveol	map00903	Limonene and pinene degradation
C10H18O	154.136	C11411	(1R,2R,4S)-Iso-dihydrocarveol	map00903	Limonene and pinene degradation
C10H18O	154.136	C11413	(1S,2S,4S)-Dihydrocarveol	map00903	Limonene and pinene degradation
C10H18O	154.136	C11416	(1S,2R,4S)-Neo-dihydrocarveol	map00903	Limonene and pinene degradation
C10H18O	154.136	C11952	(+)-Isomenthone	map00902	Monoterpenoid biosynthesis
C7H6ONCl	155.014	C11731	m-Chlorobenzamide;3-Chlorobenzamide
C6H5O4N	155.022	C02235	4-Nitrocatechol	map00361	gamma-Hexachlorocyclohexane degradation
C6H5O4N	155.022	C15523	2,6-Dihydroxynicotinate
C5H11NCl2	155.027	C07115	Mechlorethamine
C3H10O4NP	155.035	C01210	N-Methylethanolamine phosphate	map00564	Glycerophospholipid metabolism
C3H10O4NP	155.035	C04122	D-1-Aminopropan-2-ol O-phosphate;(R)-1-Aminopropan-2-yl phosphate	map00860	Porphyrin and chlorophyll metabolism
C3H10O4NP	155.035	C04126	L-1-Aminopropan-2-ol O-phosphate;(S)-1-Aminopropan-2-yl phosphate
C6H9O2N3	155.069	C00135	L-Histidine;(S)-alpha-Amino-1H-imidazole-4-propionic acid	map00340;map00410;map00970;map02010	Histidine metabolism;beta-Alanine metabolism;Aminoacyl-tRNA biosynthesis;ABC transporters - General
C6H9O2N3	155.069	C00768	Histidine;DL-Histidine;alpha-Amino-1H-imidazole-4-propionic acid
C6H9O2N3	155.069	C01162	3-(Pyrazol-1-yl)-L-alanine;beta-Pyrazol-1-ylalanine
C6H9O2N3	155.069	C06419	D-Histidine;(R)-alpha-Amino-1H-imidazole-4-propionic acid
C5H9ON5	155.081	C06557	Deisopropylhydroxyatrazine	map00791	Atrazine degradation
C8H13O2N	155.095	C06177	Retronecine	map00960	Alkaloid biosynthesis II
C8H13O2N	155.095	C10129	Arecoline
C8H13O2N	155.095	C10321	Heliotridine
C8H13O2N	155.095	C10866	Scopoline
C9H17ON	155.131	C06184	N-Methylpelletierine	map00960	Alkaloid biosynthesis II
C6H5Br	155.957	C11036	Bromobenzene	map00980	Metabolism of xenobiotics by cytochrome P450
C2H5O6P	155.982	C00988	2-Phosphoglycolate;Phosphoglycolic acid	map00630	Glyoxylate and dicarboxylate metabolism
C3H8O3S2	155.991	C03920	2-(Methylthio)ethanesulfonate;Methylcoenzyme M;Methyl CoM	map00790	Folate biosynthesis
C7H5O2Cl	155.998	C02357	2-Chlorobenzoate;2-Chlorobenzoic acid;o-Chlorobenzoic acid	map00632	Benzoate degradation via CoA ligation
C7H5O2Cl	155.998	C02370	4-Chlorobenzoate;4-Chlorobenzoic acid	map00351; ;map00621;map00623	1,1,1-Trichloro-2,2-bis(4-chlorophenyl)ethane (DDT);degradation;Biphenyl degradation;2,4-Dichlorobenzoate degradation
C5H4O4N2	156.017	C00295	Orotate;Orotic acid;Uracil-6-carboxylic acid	map00240	Pyrimidine metabolism
C5H4O4N2	156.017	C03030	Uracil 5-carboxylate;Uracil 5-carboxylic acid
C3H9O5P	156.019	C03894	Propane-1,2-diol 1-phosphate
C8H9OCl	156.034	C14715	4-Chloro-3,5-dimethylphenol;Chloroxylenol
C6H8ON2S	156.036	C13711	Thio-THIP;Thio-4,5,6,7-tetrahydroisoxazolo(5,4-c)pyridin-3-ol
C7H8O4	156.042	C04112	3-Methyl-cis,cis-hexadienedioate;3-Methyl-cis,cis-muconate	map00622	Toluene and xylene degradation
C7H8O4	156.042	C04171	2,3-Dihydro-2,3-dihydroxybenzoate;2,3-Dihydroxy-2,3-dihydrobenzoate	map01053;	Biosynthesis of siderophore group nonribosomal;peptides
C7H8O4	156.042	C04558	4-Carboxymethyl-3-methylbut-2-en-1,4-olide;3-Methylmuconolactone
C7H8O4	156.042	C04559	4-Carboxymethyl-4-methylbut-2-en-1,4-olide;4-Methylmuconolactone	map00622	Toluene and xylene degradation
C7H8O4	156.042	C04634	1,6-Dihydroxycyclohexa-2,4-diene-1-carboxylate;1,2-Dihydroxycyclohexa-3,5-diene-1-carboxylate
C7H8O4	156.042	C06210	2-Hydroxy-6-keto-2,4-heptadienoate;2-Hydroxy-6-oxo-hept-2,4-dienoate	map00622	Toluene and xylene degradation
C7H8O4	156.042	C06321	1,6-Dihydroxy-cis-2,4-cyclohexadiene-1-carboxylic acid;cis-1,2-Dihydroxycyclohexa-3,5-diene-1-carboxylate	map00362;map00632	Benzoate degradation via hydroxylation;Benzoate degradation via CoA ligation
C7H8O4	156.042	C06760	2-Hydroxy-5-methyl-cis,cis-muconic semialdehyde;(2E,4Z)-2-Hydroxy-5-methyl-6-oxohexa-2,4-dienoate	map00622	Toluene and xylene degradation
C6H8O3N2	156.053	C03680	4-Imidazolone-5-propanoate;4-Imidazolone-5-propionic acid;4,5-Dihydro-4-oxo-5-imidazolepropanoate	map00340	Histidine metabolism
C6H8O3N2	156.053	C03817	(S)-3-(Imidazol-5-yl)lactate
C6H8O3N2	156.053	C05132	2-Hydroxy-3-[4-imidazolyl]-propanoate
C6H8O3N2	156.053	C05568	Imidazole lactate;Imidazole lactic acid	map00340	Histidine metabolism
C11H8O	156.058	C14090	1-Naphthaldehyde;1-Formylnaphthalene	map00624	1- and 2-Methylnaphthalene degradation
C11H8O	156.058	C14099	2-Naphthaldehyde;2-Naphthalenecarboxaldehyde	map00624	1- and 2-Methylnaphthalene degradation
C5H8O2N4	156.065	C06558	2,4-Dihydroxy-6-(N'-ethyl)amino-1,3,5-triazine	map00791	Atrazine degradation
C5H8O2N4	156.065	C11345	Triazolealanine
C10H8N2	156.069	C02938	3-Indoleacetonitrile;Indol-3-ylacetonitrile;Indole-3-acetonitrile;(Indol-3-yl)acetonitrile	map00380	Tryptophan metabolism
C12H12	156.094	C14217	1,6-Dimethylnaphthalene
C12H12	156.094	C14329	1,2-Dimethylnaphthalene
C12H12	156.094	C14330	2,6-Dimethylnaphthalene
C12H12	156.094	C14703	1,8-Dimethylnaphthalene
C9H16O2	156.115	C02445	Nonane-4,6-dione
C9H16O2	156.115	C08471	Chalcogran
C9H16O2	156.115	C08501	gamma-Nonalactone;Dihydro-5-pentyl-2(3H)-furanone
C10H20O	156.151	C00400	(-)-Menthol;L-Menthol	map00902	Monoterpenoid biosynthesis
C10H20O	156.151	C00553	(+)-Neomenthol	map00902	Monoterpenoid biosynthesis
C10H20O	156.151	C09849	beta-Citronellol;(R)-(+)-Citronellol
C10H20O	156.151	C11386	(-)-Citronellol
C10H20O	156.151	C12307	Decanal;1-Decanal
C6H4O2NCl	156.993	C14407	2-Chloronitrobenzene;1-Chloro-2-nitrobenzene
C6H4O2NCl	156.993	C14456	4-Chloronitrobenzene;1-Chloro-4-nitrobenzene
C6H7O4N	157.038	C02220	2-Aminomuconate;2-Aminomuconic acid;o-Aminomuconate	map00380	Tryptophan metabolism
C6H7O4N	157.038	C14293	5-Nitro-2-furfuryl methyl ether;NF 45	map07113	Furan family
C10H7ON	157.053	C14788	1-Nitrosonaphthalene	map00980	Metabolism of xenobiotics by cytochrome P450
C7H11O3N	157.074	C07411	Paramethadione
C8H15O2N	157.11	C08283	Homostachydrine
C8H15O2N	157.11	C10155	Lentiginosine
C6H15N5	157.133	C07674	Buformin;1-Butylbiguanide
C7H7O2Cl	158.013	C03591	5-Chloro-3-methylcatechol
C6H6O5	158.022	C02222	2-Maleylacetate;4-Oxohex-2-enedioate;Maleylacetate	map00361;map00362;map00623;map00627	gamma-Hexachlorocyclohexane degradation;Benzoate degradation via hydroxylation;2,4-Dichlorobenzoate degradation;1,4-Dichlorobenzene degradation
C6H6O5	158.022	C02501	2-Hydroxymuconate	map00362;map00628	Benzoate degradation via hydroxylation;Fluorene degradation
C6H6O5	158.022	C03453	(Z)-5-Oxohex-2-enedioate;gamma-Oxalocrotonate;4-Oxalocrotonate	map00362;map00380;map00628	Benzoate degradation via hydroxylation;Tryptophan metabolism;Fluorene degradation
C6H6O5	158.022	C03676	3-Hydroxy-cis,cis-muconate	map00362	Benzoate degradation via hydroxylation
C6H6O5	158.022	C05854	4-Carboxy-2-oxo-4-pentanoate	map00362	Benzoate degradation via hydroxylation
C6H6O5	158.022	C06035	4-Methylene-2-oxoglutarate	map00660	C5-Branched dibasic acid metabolism
C5H6O4N2	158.033	C00337	(S)-Dihydroorotate;(S)-4,5-Dihydroorotate;L-Dihydroorotate;L-Dihydroorotic acid;Dihydro-L-orotic acid	map00240	Pyrimidine metabolism
C5H6O4N2	158.033	C03703	L-5-Carboxymethylhydantoin
C5H6O4N2	158.033	C10600	Ibotenic acid
C10H6O2	158.037	C02617	1,4-Naphthoquinone;1,4-Naphthalenedione	map00980	Metabolism of xenobiotics by cytochrome P450
C10H6O2	158.037	C14783	1,2-Naphthoquinone;1,2-Naphthalenedione	map00980	Metabolism of xenobiotics by cytochrome P450
C4H6O3N4	158.044	C01551	Allantoin;5-Ureidohydantoin;Glyoxyldiureide
C4H6O3N4	158.044	C02348	(R)(-)-Allantoin;(R)-Allantoin	map00230	Purine metabolism
C4H6O3N4	158.044	C02350	(S)(+)-Allantoin;(S)-Allantoin	map00230	Purine metabolism
C7H10O4	158.058	C02631	2-Isopropylmaleate;beta-Isopropylmaleate	map00290	Valine, leucine and isoleucine biosynthesis
C7H10O4	158.058	C04670	(1S,4S)-4-Hydroxy-3-oxocyclohexane-1-carboxylate
C7H10O4	158.058	C04815	5-D-(5/6)-5-C-(Hydroxymethyl)-2,6-dihydroxycyclohex-2-en-1-one;5D-(5/6)-5-C-(Hydroxymethyl)-2,6-dihydroxy-2-cyclohexen-1-one
C7H10O4	158.058	C05126	Dimethyl citraconate;Citraconic acid dimethyl ester;2-Butenedioic acid, 2-methyl-, dimethyl ester, (Z)-;Citraconate de dimethyle;Citraconic acid, dimethyl ester;Dimethyl methylmaleate;Methylmaleic acid, dimethyl ester
C6H10O3N2	158.069	C01109	4-Methylene-L-glutamine	map00660	C5-Branched dibasic acid metabolism
C11H10O	158.073	C02909	(2-Naphthyl)methanol;2-Naphthalenemethanol;2-Hydroxymethylnaphthalene	map00624	1- and 2-Methylnaphthalene degradation
C11H10O	158.073	C14089	1-Hydroxymethylnaphthalene;1-Naphthalenemethanol	map00624	1- and 2-Methylnaphthalene degradation
C10H10N2	158.084	C10161	Nicotyrine;beta-Nicotyrine
C8H14O3	158.094	C02975	Ethyl 3-oxohexanoate;Ethyl butyrylacetate
C9H18O2	158.131	C01601	Nonanoic acid;Nonanoate;Pelargonic acid
C10H22O	158.167	C01633	1-Decanol;n-Decanol
C6H9O4N	159.053	C00651	4-Methylene-L-glutamate	map00660	C5-Branched dibasic acid metabolism
C6H9O4N	159.053	C02207	beta-Alanopine
C6H9O4N	159.053	C03623	N-Methyl-2-oxoglutaramate
C10H9ON	159.068	C00637	Indole-3-acetaldehyde;2-(Indol-3-yl)acetaldehyde;Indoleacetaldehyde	map00380	Tryptophan metabolism
C10H9ON	159.068	C06345	3-Methyl-quinolin-2-ol
C10H9ON	159.068	C10663	Echinopsine
C10H9ON	159.068	C14789	N-Hydroxy-1-aminonaphthalene;1-Naphthylhydroxylamine	map00980	Metabolism of xenobiotics by cytochrome P450
C7H13O3N	159.09	C03087	5-Acetamidopentanoate	map00310	Lysine degradation
C7H13O3N	159.09	C08269	(-)-Betonicine;Betonicine
C7H13O3N	159.09	C10151	3-Hydroxystachydrine
C7H13O3N	159.09	C10850	Calystegin A3	map00960	Alkaloid biosynthesis II
C6H13O2N3	159.101	C13688	delta-Guanidinovaleric acid
C11H13N	159.105	C07414	Pargyline
C8H21N3	159.174	C06366	Homospermidine;sym-Homospermidine	map00960	Alkaloid biosynthesis II
C2H6Te	159.953	C02677	Dimethyl telluride
C6H5O3Cl	159.993	C06328	6-Chlorobenzene-1,2,4-triol;6-Chlorohydroxyquinol	map00627	1,4-Dichlorobenzene degradation
C6H5O3Cl	159.993	C07102	5-Chloro-1,2,4-trihydroxybenzene	map00627	1,4-Dichlorobenzene degradation
C6H8O5	160.037	C00322	2-Oxoadipate;2-Oxoadipic acid	map00300;map00310;map00380	Lysine biosynthesis;Lysine degradation;Tryptophan metabolism
C6H8O5	160.037	C00846	3-Oxoadipate;3-Oxoadipic acid;3-Keto-adipate	map00362	Benzoate degradation via hydroxylation
C6H8O5	160.037	C04287	3,5/4-Trihydroxycyclohexa-1,2-dione	map00562	Inositol phosphate metabolism
C6H8O5	160.037	C06891	D-2,3-Diketo 4-deoxy-epi-inositol;DKDI	map00031	Inositol metabolism
C5H8O4N2	160.048	C03409	N-Formimino-L-aspartate;N-Formimidoyl-L-aspartate	map00340	Histidine metabolism
C5H8O4N2	160.048	C08298	Tricholomic acid;alpha-Amino-3-oxo-5-isoxazolidineacetic acid
C10H8O2	160.052	C03012	Naphthalene-1,2-diol;1,2-Naphthalenediol;beta-Naphthohydroquinone;1,2-Dihydroxynaphthalene	map00626;map00980	Naphthalene and anthracene degradation;Metabolism of xenobiotics by cytochrome P450
C10H8O2	160.052	C07719	2-Formyl-1-indanone	map00628	Fluorene degradation
C10H8O2	160.052	C07726	1-Formyl-2-indanone	map00628	Fluorene degradation
C10H8O2	160.052	C14785	1,4-Dihydroxynaphthalene;1,4-Naphthohydroquinone;Naphthalene-1,4-diol	map00980	Metabolism of xenobiotics by cytochrome P450
C7H12O4	160.074	C02656	6-Carboxyhexanoate;Pimelate;Pimelic acid;Heptanedioic acid	map00780	Biotin metabolism
C7H12O4	160.074	C04687	(1S,3R,4S)-3,4-Dihydroxycyclohexane-1-carboxylate
C8H8N4	160.075	C07040	Hydralazine
C6H12O3N2	160.085	C00993	D-Alanyl-D-alanine;D-Ala-D-Ala	map00473;map00550	D-Alanine metabolism;Peptidoglycan biosynthesis
C6H12O3N2	160.085	C03153	N5-Methyl-L-glutamine
C6H12O3N2	160.085	C06442	N-gamma-Acetyldiaminobutyrate;N-Acetyl-L-2,4-diaminobutyrate;N-Acetyl-L-2,4-diaminobutanoate	map00260	Glycine, serine and threonine metabolism
C6H12O3N2	160.085	C10996	Daminozide
C7H14O3N	160.097	C02636	3-Dehydrocarnitine;3-Carboxy-N,N,N-trimethyl-2-oxo-1-propanaminium
C10H12N2	160.1	C00398	Tryptamine;3-(2-Aminoethyl)indole	map00380;map00900;map00901;map04080	Tryptophan metabolism;Terpenoid biosynthesis;Indole and ipecac alkaloid biosynthesis;Neuroactive ligand-receptor interaction
C10H12N2	160.1	C02548	2-(2-Aminoethyl)indole
C10H12N2	160.1	C07147	Tolazoline;4,5-Dihydro-2-(phenylmethyl)-1H-imidazole
C10H12N2	160.1	C10126	Anatabine;(-)-Anatabine	map00960	Alkaloid biosynthesis II
C8H16O3	160.11	C03864	Ethyl (R)-3-hydroxyhexanoate
C8H16O3	160.11	C03865	Ethyl (S)-3-hydroxyhexanoate
C7H16O2N2	160.121	C02728	N6-Methyl-L-lysine
C8H18O2N	160.134	C07471	Methacholine;Acetyl-beta-methylcholine
C6H5NCl2	160.98	C02791	3,4-Dichloroaniline
C6H5NCl2	160.98	C14419	2,4-Dichloroaniline;2,4-DCA
C6H5NCl2	160.98	C14712	2,5-Dichloroaniline;1-Amino-2,5-dichlorobenzene;2,5-DCA
C5H7O5N	161.032	C01044	N-Formyl-L-aspartate	map00340	Histidine metabolism
C9H7O2N	161.048	C05637	4,8-Dihydroxyquinoline;Quinoline-4,8-diol	map00380	Tryptophan metabolism
C9H7O2N	161.048	C05639	4,6-Dihydroxyquinoline;Quinoline-4,6-diol	map00380	Tryptophan metabolism
C9H7O2N	161.048	C06330	Quinoline-3,4-diol;3,4-Dihydroxyquinoline
C9H7O2N	161.048	C06342	Quinolin-2,8-diol
C9H7O2N	161.048	C11503	3-Hydroxy-1H-quinolin-4-one
C6H11O4N	161.069	C00956	L-2-Aminoadipate;L-alpha-Aminoadipate;L-alpha-Aminoadipic acid;L-2-Aminoadipic acid;L-2-Aminohexanedioate	map00300;map00310;map00311	Lysine biosynthesis;Lysine degradation;Penicillin and cephalosporin biosynthesis
C6H11O4N	161.069	C01046	N-Methyl-L-glutamate;N-Methyl-L-glutamic acid	map00680	Methane metabolism
C6H11O4N	161.069	C01077	O-Acetyl-L-homoserine	map00271;map00920	Methionine metabolism;Sulfur metabolism
C6H11O4N	161.069	C03210	2,2'-Iminodipropanoate;Alanopine
C6H11O4N	161.069	C05016	L-Glutamate methylester
C6H11O4N	161.069	C05700	O-Acetylhomoserine
C6H11O4N	161.069	C06234	4-Methyl-L-glutamate	map00660	C5-Branched dibasic acid metabolism
C10H11ON	161.084	C00955	Indole-3-ethanol;Tryptophol	map00380	Tryptophan metabolism
C10H11ON	161.084	C09915	Boschniakine
C7H15O3N	161.105	C00318	L-Carnitine;L-gamma-Trimethyl-beta-hydroxybutyrobetaine;Vitamin BT;3-Carboxy-2-hydroxy-N,N,N-trimethyl-1-propanaminium hydroxide, innersalt;Levocarnitine;(R)-Carnitine
C7H15O3N	161.105	C15025	(S)-Carnitine;D-Carnitine
C7H17O2N2	161.129	C02290	L-Carnitinamide
C7H17O2N2	161.129	C06850	Bethanechol
CHBrCl2	161.864	C14708	Bromodichloromethane
C2HO2Cl3	161.904	C11150	Trichloroacetate	map00980	Metabolism of xenobiotics by cytochrome P450
C6H4OCl2	161.964	C02625	2,4-Dichlorophenol	map00627	1,4-Dichlorobenzene degradation
C6H4OCl2	161.964	C06602	2,5-Dichlorophenol;2,5-DCP	map00361	gamma-Hexachlorocyclohexane degradation
C6H4OCl2	161.964	C07096	2,6-Dichlorophenol	map00627	1,4-Dichlorobenzene degradation
C6H4OCl2	161.964	C14462	3,4-Dichlorophenol
C4H6OF3Cl	162.006	C14700	2-Chloro-1,1,2-trifluoroethyl ethyl ether;Ethoxyflurane
C5H6O6	162.016	C01127	4-Hydroxy-2-oxoglutarate;4-Hydroxy-2-oxoglutaric acid	map00630	Glyoxylate and dicarboxylate metabolism
C5H6O6	162.016	C05946	D-4-Hydroxy-2-oxoglutarate	map00330	Arginine and proline metabolism
C6H10OS2	162.017	C07600	Allicin;2-Propene-1-sulfinothioic acid S-2-propenyl ester
C9H6O3	162.032	C09315	Umbelliferone;7-Hydroxycoumarin
C6H10O3S	162.035	C15606	1,2-Dihydroxy-5-(methylthio)pent-1-en-3-one	map00271	Methionine metabolism
C5H10O2N2S	162.046	C11196	Methomyl
C13H6	162.047	C08464	Tridec-1-ene-3,5,7,9,11-pentayne;1-Tridecene-3,5,7,9,11-pentayne
C6H10O5	162.053	C00478	Lichenin;Lichenan
C6H10O5	162.053	C01088	(R)-3,3-Dimethylmalate	map00770	Pantothenate and CoA biosynthesis
C6H10O5	162.053	C01989	3-Ethylmalate	map00630	Glyoxylate and dicarboxylate metabolism
C6H10O5	162.053	C02360	2-Hydroxyadipate
C6H10O5	162.053	C02488	(R)-2-Ethylmalate	map00620	Pyruvate metabolism
C6H10O5	162.053	C02624	2,3-Dimethylmalate	map00660	C5-Branched dibasic acid metabolism
C6H10O5	162.053	C02991	L-Rhamnono-1,4-lactone;L-Rhamno-1,4-lactone	map00051	Fructose and mannose metabolism
C6H10O5	162.053	C03652	(2R,3S)-2,3-Dimethylmalate
C6H10O5	162.053	C03761	3-Hydroxy-3-methylglutarate;3-Hydorxy-3-methylglutaric acid;beta-Hydroxy-beta-methylglutaric acid;Dicrotalic acid;3-Hydroxy-3-methylpentanedioic acid;Meglutol
C6H10O5	162.053	C03827	2-Dehydro-3-deoxy-L-fuconate
C6H10O5	162.053	C03979	2-Dehydro-3-deoxy-L-rhamnonate	map00051	Fructose and mannose metabolism
C6H10O5	162.053	C06158	D-Fucono-1,4-lactone
C6H10O5	162.053	C06159	2-Dehydro-3-deoxy-D-fuconate	map00051	Fructose and mannose metabolism
C6H10O5	162.053	C06474	3,6-Anhydrogalactose;3,6-Anhydro-D-galactose
C6H10O5	162.053	C06478	3,6-Anhydroglucose;3,6-Anhydro-D-glucose
C6H10O5	162.053	C11592	Diethyl pyrocarbonate
C10H10O2	162.068	C04314	cis-1,2-Dihydronaphthalene-1,2-diol;(1R,2S)-1,2-Dihydronaphthalene-1,2-diol	map00626	Naphthalene and anthracene degradation
C10H10O2	162.068	C04514	(1S,2S)-1,2-Dihydronaphthalene-1,2-diol;trans-1,2-Dihydronaphthalene-1,2-diol
C10H10O2	162.068	C06205	1,2-Dihydronaphthalene-1,2-diol	map00980	Metabolism of xenobiotics by cytochrome P450
C10H10O2	162.068	C06358	Methyl cinnamate
C10H10O2	162.068	C10472	Isosafrole
C10H10O2	162.068	C10475	p-Methoxycinnamaldehyde;4-Methoxycinnamaldehyde
C10H10O2	162.068	C10490	Safrole
C10H10O2	162.068	C12088	4-Hydroxycinnamoylmethane;p-Hydroxybenzalacetone;4-(p-Hydroxyphenyl)-3-buten-2-one
C10H10O2	162.068	C15419	trans-2-Phenylcyclopropanecarboxylic acid
C9H10ON2	162.079	C13840	1-Ethyl-2-benzimidazolinone;1-EBIO
C7H14O4	162.089	C08234	beta-Cymaropyranose;D-Cymarose;Cymarose;2,6-Dideoxy-3-O-methyl-D-ribo-hexose
C7H14O4	162.089	C08237	beta-L-Oleandropyranose;Oleandrose
C6H14O3N2	162.1	C01028	N6-Hydroxy-L-lysine	map00310	Lysine degradation
C6H14O3N2	162.1	C01211	Procollagen 5-hydroxy-L-lysine;Procollagen L-erythro-5-hydroxy-L-lysine;5-Hydroxy-L-lysine;5-Hydroxylysine	map00310	Lysine degradation
C6H14O3N2	162.1	C02627	2-Deoxystreptamine
C7H16O3N	162.113	C00487	Carnitine;gamma-Trimethyl-hydroxybutyrobetaine;3-Hydroxy-4-trimethylammoniobutanoate	map00310;map02010	Lysine degradation;ABC transporters - General
C10H14N2	162.116	C00745	Nicotine;(S)-3-(1-methylpyrrolidin-2-yl)pyridine	map00960	Alkaloid biosynthesis II
C10H14N2	162.116	C06180	Anabasine	map00960	Alkaloid biosynthesis II
C10H14N2	162.116	C11357	(-)-Anabasine
C4H5O2NS2	162.976	C14764	2-Thiophenesulfonamide
C5H9O3NS	163.03	C06809	Acetylcysteine
C5H9O5N	163.048	C03066	3-Hydroxy-L-glutamate;3-Hydroxy-L-glutamic acid
C5H9O5N	163.048	C03079	4-Hydroxy-L-glutamate;4-Hydroxy-L-glutamic acid
C5H9O5N	163.048	C05947	L-erythro-4-Hydroxyglutamate	map00330	Arginine and proline metabolism
C6H5ON5	163.049	C00715	Pterin;2-Amino-4-oxopteridine;2-Amino-4-hydroxypteridine
C9H9O2N	163.063	C05834	3-Methyldioxyindole	map00380	Tryptophan metabolism
C6H13O2NS	163.067	C11227	Ethionine
C6H13O4N	163.084	C10141	Deoxymannojirimycin;DMJ
C6H13O4N	163.084	C10143	DMDP;2,5-Dihydroxymethyl-3,4-dihydroxypyrrolidine
C6H13O4N	163.084	C15478	D-Fucosamine;2-Amino-2,6-dideoxy-D-galactose
C6H13O4N	163.084	C15479	D-Quinovosamine;2-Amino-2,6-dideoxy-D-glucose
C10H13ON	163.1	C04351	(R)-2-Methylimino-1-phenylpropan-1-ol
C10H13ON	163.1	C06746	N-Acetylphenylethylamine;N-(2-Phenylethyl)-acetamide
C10H13ON	163.1	C11487	EPA;N-Ethylphenylacetamide
C11H17N	163.136	C07889	Mephentermine
C2H3O2Cl3	163.92	C06899	Chloral hydrate	map00980	Metabolism of xenobiotics by cytochrome P450
C3H4OF2Cl2	163.961	C07517	Methoxyflurane
C5H8O6	164.032	C02928	2-Dehydro-D-xylonate
C6H4O2N4	164.033	C03212	2,4-Dihydroxypteridine;Lumazine
C9H8O3	164.047	C00166	Phenylpyruvate;Phenylpyruvic acid;alpha-Ketohydrocinnamic acid;keto-Phenylpyruvate;3-Phenyl-2-oxopropanoate	map00360;map00400	Phenylalanine metabolism;Phenylalanine, tyrosine and tryptophan biosynthesis
C9H8O3	164.047	C00811	4-Coumarate;p-Coumaric acid;trans-4-Hydroxycinnamate;4-Hydroxycinnamic acid;4-Hydroxycinnamate	map00350;map00360;map00940	Tyrosine metabolism;Phenylalanine metabolism;Phenylpropanoid biosynthesis
C9H8O3	164.047	C01772	trans-2-Hydroxycinnamate;trans-2-Hydroxycinnamic acid	map00360;map00940	Phenylalanine metabolism;Phenylpropanoid biosynthesis
C9H8O3	164.047	C02763	enol-Phenylpyruvate;enol-Phenylpyruvic acid;enol-alpha-Ketohydrocinnamic acid;2-Hydroxy-3-phenylpropenoate	map00360	Phenylalanine metabolism
C9H8O3	164.047	C03549	2-Hydroxycinnamate;2-Coumaric acid;o-Coumaric acid;2-Coumarate
C9H8O3	164.047	C05838	cis-2-Hydroxycinnamate;2-Coumarinate	map00940	Phenylpropanoid biosynthesis
C9H8O3	164.047	C06738	cis-p-Coumarate
C9H8O3	164.047	C07114	Benzoyl acetate	map00642	Ethylbenzene degradation
C9H8O3	164.047	C10945	Caffeic aldehyde;3,4-Dihydroxycinnamaldehyde;Caffeyl aldehyde	map00940	Phenylpropanoid biosynthesis
C9H8O3	164.047	C12621	trans-3-Hydroxycinnamate;3-Coumaric acid	map00360	Phenylalanine metabolism
C8H8O2N2	164.059	C01526	Ricinine
C13H8	164.063	C08456	1-Phenylhepta-1,3,5-triyne;Phenylheptatriyne
C6H12O5	164.068	C00507	L-Rhamnose;6-Deoxy-L-mannose;L-Mannomethylose	map00051	Fructose and mannose metabolism
C6H12O5	164.068	C00586	2-Deoxy-D-glucose;2-Deoxy-D-arabino-hexose;D-arabino-2-Deoxyhexose
C6H12O5	164.068	C00861	L-Rhamnulose	map00051	Fructose and mannose metabolism
C6H12O5	164.068	C01018	6-Deoxy-D-galactose;D-Fucose
C6H12O5	164.068	C01019	6-Deoxy-L-galactose;L-Fucose	map00051	Fructose and mannose metabolism
C6H12O5	164.068	C01684	D-Rhamnose;6-Deoxy-D-mannose;D-Mannomethylose
C6H12O5	164.068	C01721	L-Fuculose	map00051	Fructose and mannose metabolism
C6H12O5	164.068	C02095	beta-D-Fucose
C6H12O5	164.068	C02338	beta-L-Rhamnose;beta-6-Deoxy-L-mannose;beta-L-Mannomethylose
C6H12O5	164.068	C02431	L-Rhamnofuranose	map00051	Fructose and mannose metabolism
C6H12O5	164.068	C02476	alpha-L-Rhamnose;alpha-6-Deoxy-L-mannose;alpha-L-Mannomethylose
C6H12O5	164.068	C02522	6-Deoxy-D-glucose;D-Quinovose;D-Chinovose;D-Glucomethylose;Isorhamnose;D-Epifucose;Isorhodeose
C6H12O5	164.068	C02781	2-Deoxy-D-galactose
C6H12O5	164.068	C07326	1,5-Anhydro-D-glucitol;1,5-Anhydro-D-sorbitol;1,5-Anhydroglucitol
C6H12O5	164.068	C08258	(+)-Quercitol;d-Quercitol
C6H12O5	164.068	C08259	(-)-Viburnitol
C6H12O5	164.068	C08352	alpha-D-Quinovopyranose;Quinovose
C6H14O2NS	164.075	C03172	S-Methyl-L-methionine
C10H12O2	164.084	C06578	p-Cumate	map00621	Biphenyl degradation
C10H12O2	164.084	C09858	Evodone
C10H12O2	164.084	C09904	beta-Thujaplicin;Hinokitiol;4-Isopropyltropolone
C10H12O2	164.084	C09905	gamma-Thujaplicin
C10H12O2	164.084	C10453	Eugenol
C10H12O2	164.084	C10469	Isoeugenol
C10H12O2	164.084	C12303	Phenethyl acetate;2-Phenylethyl acetate
C9H12ON2	164.095	C11224	Fenuron
C11H16O	164.12	C08490	Jasmone;cis-Jasmone
C11H16O	164.12	C14226	p-tert-Amylphenol;4-t-Amylphenol;4-tert-Pentylphenol
C11H16O	164.12	C14466	4-n-Pentylphenol;p-Amylphenol
C11H16O	164.12	C14697	4-Isopentylphenol;p-Isoamylphenol
C8H7O3N	165.043	C00971	4-Pyridoxolactone	map00750	Vitamin B6 metabolism
C8H7O3N	165.043	C02803	4-Nitroacetophenone;p-Nitroacetophenone
C8H7O3N	165.043	C03757	3,4-Dihydroxymandelonitrile
C8H7O3N	165.043	C05653	Formylanthranilate;N-Formylanthranilate;2-(Formylamino)-benzoic acid	map00380	Tryptophan metabolism
C8H7O3N	165.043	C06052	5-Pyridoxolactone	map00750	Vitamin B6 metabolism
C5H11O3NS	165.046	C02989	L-Methionine S-oxide	map00271	Methionine metabolism
C6H7ON5	165.065	C02230	3-Methylguanine;2-Amino-3,7-dihydro-3-methyl-6H-purin-6-one
C6H7ON5	165.065	C02242	7-Methylguanine
C9H11O2N	165.079	C00079	L-Phenylalanine;(S)-alpha-Amino-beta-phenylpropionic acid	map00360;map00400;map00940;map00960;map00970	Phenylalanine metabolism;Phenylalanine, tyrosine and tryptophan biosynthesis;Phenylpropanoid biosynthesis;Alkaloid biosynthesis II;Aminoacyl-tRNA biosynthesis
C9H11O2N	165.079	C02057	Phenylalanine;alpha-Amino-beta-phenylpropionic acid
C9H11O2N	165.079	C02265	D-Phenylalanine;D-alpha-Amino-beta-phenylpropionic acid	map00360	Phenylalanine metabolism
C9H11O2N	165.079	C07527	Benzocaine;Ethyl aminobenzoate
C10H15ON	165.115	C01575	Ephedrine;(-)-Ephedrine;L-Ephedrine
C10H15ON	165.115	C02765	(+)-Pseudoephedrine
C10H15ON	165.115	C06199	Hordenine;4-[2-(Dimethylamino)ethyl]phenol	map00350	Tyrosine metabolism
C10H15ON	165.115	C10841	Anatoxin a;Ethanone, 1-(9-azabicyclo(4.2.1)non-2-en-2-yl)-, (1R)-
C2H2Cl4	165.891	C14705	1,1,1,2-Tetrachloroethane
C4H6O5S	165.994	C14873	Thiodiacetic acid sulfoxide	map00980	Metabolism of xenobiotics by cytochrome P450
C8H6O4	166.027	C01606	Phthalate;Phthalic acid;1,2-Benzenedicarboxylic acid	map00623;map00626	2,4-Dichlorobenzoate degradation;Naphthalene and anthracene degradation
C8H6O4	166.027	C03590	4-Hydroxyphenylglyoxylate;4-Hydroxybenzoylformate	map00362;map01055	Benzoate degradation via hydroxylation;Biosynthesis of vancomycin group antibiotics
C8H6O4	166.027	C06337	Terephthalate;Terephthalic acid;1,4-Benzenedicarboxylic acid	map00623;map00632	2,4-Dichlorobenzoate degradation;Benzoate degradation via CoA ligation
C8H6O4	166.027	C14096	3-Formylsalicylic acid;2-Hydroxyisophthalaldehydic acid	map00624	1- and 2-Methylnaphthalene degradation
C8H6O4	166.027	C14100	4-Formylsalicylic acid;4-Formyl-2-hydroxybenzoic acid	map00624	1- and 2-Methylnaphthalene degradation
C6H6N4S	166.031	C03542	Thiopurine S-methylether
C7H6O3N2	166.038	C12114	4-Hydroxy-3-nitrosobenzamide
C5H10O6	166.048	C00502	D-Xylonate	map00040	Pentose and glucuronate interconversions
C5H10O6	166.048	C00545	L-Arabinonate	map00053	Ascorbate and aldarate metabolism
C5H10O6	166.048	C00878	D-Arabinonate
C5H10O6	166.048	C05411	L-Xylonate	map00040;map00053	Pentose and glucuronate interconversions;Ascorbate and aldarate metabolism
C5H10O6	166.048	C05412	L-Lyxonate	map00040;map00053	Pentose and glucuronate interconversions;Ascorbate and aldarate metabolism
C8H10N2S	166.056	C07665	Ethionamide
C9H10O3	166.063	C01198	3-(2-Hydroxyphenyl)propanoate;2-Hydroxyphenylpropanoate;3-(2-Hydroxyphenyl)propionic acid;Melilotate;3-(2-Hydroxyphenyl)propionate	map00360;map00628	Phenylalanine metabolism;Fluorene degradation
C9H10O3	166.063	C01456	Tropate;Tropic acid;alpha-(Hydroxymethyl)phenylacetic acid	map00960	Alkaloid biosynthesis II
C9H10O3	166.063	C01744	Phloretate;Phloretic acid;3-(4-Hydroxyphenyl)propionic acid
C9H10O3	166.063	C02201	Veratraldehyde;Veratric aldehyde;3,4-Dimethoxybenzaldehyde
C9H10O3	166.063	C02363	3-Ethoxybenzoate;3-Ethoxybenzoic acid
C9H10O3	166.063	C03080	4-Hydroxyhydratropate
C9H10O3	166.063	C05581	3-Methoxy-4-hydroxyphenylacetaldehyde	map00350	Tyrosine metabolism
C9H10O3	166.063	C05607	Phenyllactate;(R)-Phenyllactate	map00360	Phenylalanine metabolism
C9H10O3	166.063	C10712	Paeonol
C9H10O3	166.063	C11380	Apocynin;Acetovanillone
C9H10O3	166.063	C11457	3-(3-Hydroxy-phenyl)-propanoic acid;Dihydro-3-coumaric acid;3-Hydroxyphenylpropanoate	map00360	Phenylalanine metabolism
C9H10O3	166.063	C12206	Caffeyl alcohol	map00940	Phenylpropanoid biosynthesis
C13H10	166.078	C07715	Fluorene;Diphenylenemethane;2,2'-Methylenebiphenyl	map00628	Fluorene degradation
C13H10	166.078	C08457	1-Phenyl-5-heptene-1,3-diyne;Benzene, 5-heptene-1,3-diynyl-
C6H10N6	166.097	C14147	Cyromazine;2-Cyclopropylamino-4,6-diamino-s-triazine;Cyclopropylmelamine	map00791	Atrazine degradation
C10H14O2	166.099	C03037	(+)-Bornane-2,5-dione;2,5-Diketocamphane
C10H14O2	166.099	C04355	1-(3,4-Dimethylphenyl)ethane-1,2-diol
C10H14O2	166.099	C09777	Dolichodial
C10H14O2	166.099	C09791	Nepetalactone cis-trans-form
C10H14O2	166.099	C09792	Nepetalactone trans-cis-form
C10H14O2	166.099	C09841	Carvone oxide
C10H14O2	166.099	C09887	Piquerol A
C10H14O2	166.099	C09896	Rotundifolone
C10H14O2	166.099	C11924	Perillic acid	map00903	Limonene and pinene degradation
C10H14O2	166.099	C11940	Myrtenic acid	map00903	Limonene and pinene degradation
C10H14O2	166.099	C14351	4-Butoxyphenol
C10H14O2	166.099	C14515	Camphorquinone
C10H16ON	166.123	C06976	Edrophonium
C7H5NS2	166.986	C14437	2-Mercaptobenzothiazole;Captax
C7H5O4N	167.022	C03722	Pyridine-2,3-dicarboxylate;Quinolinic acid;Quinolinate;2,3-Pyridinedicarboxylic acid	map00380;map00410;map00760	Tryptophan metabolism;beta-Alanine metabolism;Nicotinate and nicotinamide metabolism
C5H5N5S	167.027	C07648	Thioguanine
C3H9O3N3S	167.036	C01959	Taurocyamine	map00430	Taurine and hypotaurine metabolism
C8H9ONS	167.04	C03719	Phenylthioacetohydroximate
C8H9O3N	167.058	C00250	Pyridoxal	map00750	Vitamin B6 metabolism
C8H9O3N	167.058	C03493	D-4-Hydroxyphenylglycine
C8H9O3N	167.058	C03986	3-Hydroxy-4-methylanthranilate
C8H9O3N	167.058	C05831	3-Methoxyanthranilate	map00380	Tryptophan metabolism
C8H9O3N	167.058	C06051	Isopyridoxal	map00750	Vitamin B6 metabolism
C8H9O3N	167.058	C12323	L-4-Hydroxyphenylglycine	map01055	Biosynthesis of vancomycin group antibiotics
C8H9O3N	167.058	C14170	p-Aminosalicylic acid methyl ester	map07015	Local analgesics
C8H9O3N	167.058	C14171	Orthoform	map07015	Local analgesics
C12H9N	167.073	C08060	Carbazole	map00629	Carbazole degradation
C6H9ON5	167.081	C14148	N-Cyclopropylammeline;2-Hydroxy-4-amino-6-(cyclopropylamino)-1,3,5-triazine	map00791	Atrazine degradation
C9H13O2N	167.095	C01869	(-)-Sympatol
C9H13O2N	167.095	C04548	1-(4-Hydroxyphenyl)-2-(methylamino)ethanol
C9H13O2N	167.095	C05587	3-Methoxytyramine	map00350	Tyrosine metabolism
C9H13O2N	167.095	C07146	Metaraminol
C9H13O2N	167.095	C07441	Phenylephrine
C9H13O2N	167.095	C07453	Epinine;Deoxyepinephrine
C9H13O2N	167.095	C07832	Ethinamate
C9H13O2N	167.095	C08273	2,5-Dihydrophenylalanine
C8H13ON3	167.106	C10916	2-Dimethylamino-5,6-dimethylpyrimidin-4-ol
C11H21N	167.167	C07511	Mecamylamine;Versamine
C11H21N	167.167	C09987	beta-Skytanthine
C3H4O6S	167.973	C05528	3-Sulfopyruvate;3-Sulfopyruvic acid	map00272	Cysteine metabolism
C3H5O6P	167.982	C00074	Phosphoenolpyruvate;Phosphoenolpyruvic acid;PEP	map00010;map00020;map00400;map00440;map00620;map00710;map00720;map02060	Glycolysis / Gluconeogenesis;Citrate cycle (TCA cycle);Phenylalanine, tyrosine and tryptophan biosynthesis;Aminophosphonate metabolism;Pyruvate metabolism;Carbon fixation;Reductive carboxylate cycle (CO2 fixation);Phosphotransferase system (PTS)
C3H5O6P	167.982	C02798	3-Phosphonopyruvate	map00440	Aminophosphonate metabolism
C3H2OF6	168.001	C07519	Desflurane
C7H5ON2Cl	168.009	C13841	Zoxazolamine
C6H4O4N2	168.017	C14702	1,2-Dinitrobenzene;o-Dinitrobenzene
C4H9O5P	168.019	C02527	Butanoylphosphate;Butanoyl phosphate	map00650	Butanoate metabolism
C4H9O5P	168.019	C03754	2-Methylpropanoyl phosphate;2-Methylpropionyl phosphate
C5H4O3N4	168.028	C00366	Urate;Uric acid	map00230	Purine metabolism
C8H8O4	168.042	C00544	Homogentisate;Homogentisic acid;2,5-Dihydroxyphenylacetic acid;2,5-Dihydroxyphenylacetate	map00350;map00643	Tyrosine metabolism;Styrene degradation
C8H8O4	168.042	C01161	3,4-Dihydroxyphenylacetate;3,4-Dihydroxyphenylacetic acid;3,4-Dihydroxyphenyl acetate;3,4-Dihydroxyphenyl acetic acid;Homoprotocatechuate	map00350	Tyrosine metabolism
C8H8O4	168.042	C01839	Orsellinate;o-Orsellinic acid;2,4-Dihydroxy-6-methylbenzoic acid;2,4-Dihydroxy-6-methylbenzoate;4,6-Dihydroxy-o-toluic acid
C8H8O4	168.042	C03198	(S)-4-Hydroxymandelate;(S)-2-Hydroxy-2-(4-hydroxyphenyl)acetate	map00362;map01055	Benzoate degradation via hydroxylation;Biosynthesis of vancomycin group antibiotics
C8H8O4	168.042	C03235	4-Hydroxypheoxyacetate
C8H8O4	168.042	C05343	(R)-4-Hydroxymandelate	map00362	Benzoate degradation via hydroxylation
C8H8O4	168.042	C05577	3,4-Dihydroxymandelaldehyde	map00350	Tyrosine metabolism
C8H8O4	168.042	C06207	2,6-Dihydroxyphenylacetate	map00360	Phenylalanine metabolism
C8H8O4	168.042	C06672	Vanillate;4-Hydroxy-3-methoxybenzoate;4-Hydroxy-3-methoxybenzoic acid	map00623	2,4-Dichlorobenzoate degradation
C8H8O4	168.042	C07087	2-Hydroxy-6-oxoocta-2,4,7-trienoate	map00643	Styrene degradation
C8H8O4	168.042	C10331	2,6-Dimethoxybenzoquinone
C8H8O4	168.042	C11527	4-Hydroxymandelate
C8H8O4	168.042	C14109	4-Hydroxymethylsalicylate;2-Hydroxy-4-hydroxymethylbenzoic acid	map00624	1- and 2-Methylnaphthalene degradation
C3H10O3N3S	168.044	C02419	Hypotaurocyamine
C12H8O	168.058	C07729	Dibenzofuran;Diphenylene oxide	map00628	Fluorene degradation
C12H8O	168.058	C08398	Capillin
C9H9O2F	168.059	C15075	3-Fluoro-1-(4-hydroxyphenyl)-1-propanone
C6H8O2N4	168.065	C14149	N-Cyclopropylammelide;2,4-Dihydroxy-6-(cyclopropylamino)-1,3,5-triazine	map00791	Atrazine degradation
C5H15O3NP	168.079	C06459	N-Trimethyl-2-aminoethylphosphonate;2-Trimethylaminoethylphosphonate	map00440	Aminophosphonate metabolism
C8H12O2N2	168.09	C00534	Pyridoxamine;PM	map00750	Vitamin B6 metabolism
C8H12O2N2	168.09	C11846	Cyclo(deltaAla-L-Val)
C8H12O2N2	168.09	C13710	4-PIOL;5-(4-Piperidyl)isoxazol-3-ol
C10H16O2	168.115	C00848	6-Oxocineole;(1R,4S)-1,3,3-Trimethyl-2-oxabicyclo[2.2.2]octan-6-one	map00900	Terpenoid biosynthesis
C10H16O2	168.115	C02108	1,2-Campholide
C10H16O2	168.115	C03448	(+)-exo-5-Hydroxycamphor
C10H16O2	168.115	C06069	Iridodial	map00900	Terpenoid biosynthesis
C10H16O2	168.115	C08489	(Z)-3,5-Hexadienyl butyrate
C10H16O2	168.115	C08498	Lilac aldehyde
C10H16O2	168.115	C08546	Tiglyl tiglate
C10H16O2	168.115	C09785	(+)-Iridodial
C10H16O2	168.115	C09786	Iridomyrmecin
C10H16O2	168.115	C09804	(+)-Iridodial
C10H16O2	168.115	C09836	Ascaridole
C10H16O2	168.115	C09842	Chrysanthemic acid
C10H16O2	168.115	C09854	Diosphenol
C10H16O2	168.115	C11402	(4R,7R)-4-Isopropenyl-7-methyl-2-oxo-oxepanone	map00903	Limonene and pinene degradation
C10H16O2	168.115	C11403	(3S,6R)-6-Isopropenyl-3-methyl-2-oxo-oxepanone	map00903	Limonene and pinene degradation
C10H16O2	168.115	C11414	(4S,7R)-4-Isopropenyl-7-methyl-2-oxo-oxepanone	map00903	Limonene and pinene degradation
C10H16O2	168.115	C11418	(3S,6S)-6-Isopropenyl-3-methyl-2-oxo-oxepanone	map00903	Limonene and pinene degradation
C10H16O2	168.115	C11651	8-Epiiridodial
C10H16O2	168.115	C11937	(1S,4R)-1-Hydroxy-2-oxolimonene	map00903	Limonene and pinene degradation
C10H16O2	168.115	C11943	trans-2-Methyl-5-isopropylhexa-2,5-dienoic acid	map00903	Limonene and pinene degradation
C10H16O2	168.115	C11944	cis-2-Methyl-5-isopropylhexa-2,5-dienoic acid	map00903	Limonene and pinene degradation
C3H7O2NSe	168.964	C02432	L-Selenocysteine
C3H7O2NSe	168.964	C05688	Selenocysteine	map00450	Selenoamino acid metabolism
C2H8O3NAs	168.972	C07279	2-Aminoethylarsonate
C7H4O2NCl	168.993	C07931	Chlorzoxazone
C3H7O5NS	169.004	C00506	L-Cysteate;L-Cysteic acid;3-Sulfoalanine;2-Amino-3-sulfopropionic acid	map00272;map00430;map04080	Cysteine metabolism;Taurine and hypotaurine metabolism;Neuroactive ligand-receptor interaction
C3H8O5NP	169.014	C01705	Glyphosate
C3H8O5NP	169.014	C05672	2-Amino-3-phosphonopropanoate;Phosphonoalanine	map00440	Aminophosphonate metabolism
C3H8O5NP	169.014	C11638	3-Amino-2-oxopropyl phosphate;1-Amino-3-(phosphohydroxy)propan-2-one	map00750	Vitamin B6 metabolism
C3H8O5NP	169.014	C12021	Alanylphosphate;D-Alanyl-phosphate
C8H8ONCl	169.029	C14494	4-Chloroacetanilide
C8H8ONCl	169.029	C14619	o-Chloroacetanilide;2'-Chloroacetanilide;N-(2-Chlorophenyl)acetamide
C7H7O4N	169.038	C03340	L-2,3-Dihydrodipicolinate;Dihydrodipicolinic acid;Dihydrodipicolinate;2,3-Dihydrodipicolinate	map00300	Lysine biosynthesis
C7H7O4N	169.038	C11465	3,5-Dihydroxyanthranilate;3,5-Dihydroxyanthranilic acid
C7H7O4N	169.038	C12477	3-Methylpyrrole-2,4-dicarboxylic acid	map00401	Novobiocin biosynthesis
C4H12O4NP	169.05	C13482	Phosphodimethylethanolamine	map00564	Glycerophospholipid metabolism
C8H11O3N	169.074	C00314	Pyridoxine;Pyridoxol	map00750	Vitamin B6 metabolism
C8H11O3N	169.074	C00547	L-Noradrenaline;Noradrenaline;Norepinephrine;Arterenol;4-[(1R)-2-Amino-1-hydroxyethyl]-1,2-benzenediol	map00350;map04080;map04540	Tyrosine metabolism;Neuroactive ligand-receptor interaction;Gap junction
C7H11O2N3	169.085	C01152	N(pi)-Methyl-L-histidine;1-Methylhistidine	map00340	Histidine metabolism
C7H11O2N3	169.085	C03298	Nalpha-Methylhistidine;N-Methyl-L-histidine
C12H11N	169.089	C10998	4-Aminobiphenyl
C12H11N	169.089	C11016	Diphenylamine
C10H19ON	169.147	C10163	Nitramine
C10H19ON	169.147	C10773	Lupinine
C3H6O6S	169.989	C02543	Glycerone sulfate;Dihydroxyacetone sulfate
C3H6O6S	169.989	C02914	(S)-2-O-Sulfolactate
C3H6O6S	169.989	C11499	(S)-3-Sulfolactate
C3H6O6S	169.989	C11537	(2R)-3-Sulfolactate
C3H7O6P	169.998	C00111	Glycerone phosphate;Dihydroxyacetone phosphate	map00010;map00031;map00040;map00051;map00052;map00561;map00564;map00620;map00710;map00760	Glycolysis / Gluconeogenesis;Inositol metabolism;Pentose and glucuronate interconversions;Fructose and mannose metabolism;Galactose metabolism;Glycerolipid metabolism;Glycerophospholipid metabolism;Pyruvate metabolism;Carbon fixation;Nicotinate and nicotinamide metabolism
C3H7O6P	169.998	C00118	(2R)-2-Hydroxy-3-(phosphonooxy)-propanal;D-Glyceraldehyde 3-phosphate	map00010;map00030;map00031;map00040;map00051;map00052;map00100;map00331;map00680;map00710;map00730;map00750	Glycolysis / Gluconeogenesis;Pentose phosphate pathway;Inositol metabolism;Pentose and glucuronate interconversions;Fructose and mannose metabolism;Galactose metabolism;Biosynthesis of steroids;Clavulanic acid biosynthesis;Methane metabolism;Carbon fixation;Thiamine metabolism;Vitamin B6 metabolism
C3H7O6P	169.998	C00661	DL-Glyceraldehyde 3-phosphate
C8H7O2Cl	170.013	C03077	4-Chlorophenylacetate;4-Chlorophenylacetic acid;4-Chlorophenyl acetate;4-Chlorophenyl acetic acid	map00350;map00351;	Tyrosine metabolism;1,1,1-Trichloro-2,2-bis(4-chlorophenyl)ethane (DDT);degradation
C6H6O2N2S	170.015	C05571	Thiourocanic acid	map00340	Histidine metabolism
C4H11O3PS	170.017	C06607	Diethylthiophosphoric acid;DETP	map00361	gamma-Hexachlorocyclohexane degradation
C7H6O5	170.022	C01424	Gallate;Gallic acid;3,4,5-Trihydroxybenzoic acid;3,4,5-Trihydroxybenzoate;Pyrogallol-5-carboxylic acid	map00362	Benzoate degradation via hydroxylation
C5H6O3N4	170.044	C05515	5-Ureido-4-imidazole carboxylate;4-Ureido-5-imidazolecarboxylic acid	map00230	Purine metabolism
C7H10ON2S	170.051	C07569	Propylthiouracil	map04742	Taste transduction
C8H10O4	170.058	C05576	3,4-Dihydroxyphenylethyleneglycol	map00350	Tyrosine metabolism
C8H10O4	170.058	C06720	1,6-Dihydroxy-5-methylcyclohexa-2,4-dienecarboxylate;1,2-Dihydroxy-3-methylcyclohexa-3,5-dienecarboxylate	map00622	Toluene and xylene degradation
C8H10O4	170.058	C06729	cis-1,2-Dihydroxy-4-methylcyclohexa-3,5-diene-1-carboxylate;4-Methylcyclohexa-3,5-diene-1,2-cis-diol-1-carboxylic acid	map00622	Toluene and xylene degradation
C8H10O4	170.058	C06731	1,2-Dihydroxy-6-methylcyclohexa-3,5-dienecarboxylate	map00622	Toluene and xylene degradation
C8H10O4	170.058	C07123	2-Hydroxy-6-oxo-octa-2,4-dienoate	map00642	Ethylbenzene degradation
C12H10O	170.073	C02499	2-Hydroxybiphenyl;2-Biphenylol;2-Phenylphenol
C12H10O	170.073	C14224	4-Hydroxybiphenyl;4-Phenylphenol
C12H10O	170.073	C14342	3-Hydroxybiphenyl;3-Phenylphenol
C6H10O2N4	170.08	C06553	N-Isopropylammelide	map00791	Atrazine degradation
C9H14O3	170.094	C14280	Furfural diethyl acetal	map07113	Furan family
C12H12N	170.097	C11310	1-Methyl-4-phenylpyridinium;N-Methyl-4-phenylpyridine;Cyperquat
C8H14O2N2	170.106	C07841	Levetiracetam
C13H14	170.11	C08395	Aethusin
C10H18O2	170.131	C03092	6-endo-Hydroxycineole	map00900	Terpenoid biosynthesis
C10H18O2	170.131	C04433	(E)-3,7-Dimethylocta-1,6-diene-3,8-diol
C10H18O2	170.131	C07276	Limonene-1,2-diol;(1S,2S,4R)-Limonene-1,2-diol	map00903	Limonene and pinene degradation
C10H18O2	170.131	C09790	(+)-Neomatatabiol
C11H22O	170.167	C01875	2-Undecanone;Methyl nonyl ketone;2-Hendecanone
C12H26	170.203	C08374	Dodecane;n-Dodecane
C7H3NCl2	170.964	C11040	2,6-Dichlorobenzonitrile;Dichlobanil
C7H9O2NS	171.035	C14412	4-Toluenesulfonamide
C7H9O4N	171.053	C03972	2,3,4,5-Tetrahydrodipicolinate;delta1-Piperidine-2,6-dicarboxylate;L-2,3,4,5-Tetrahydrodipicolinate;(S)-2,3,4,5-Tetrahydropyridine-2,6-dicarboxylate	map00300	Lysine biosynthesis
C7H9O4N	171.053	C12108	AminoDHS;5-Deoxy-5-amino-3-dehydroshikimic acid	map01051	Biosynthesis of ansamycins
C8H13O3N	171.09	C10284	Crotanecine
C8H13O3N	171.09	C11837	N-Butyryl-L-homoserine lactone
C6H5OBr	171.952	C14453	4-Bromophenol	map00980	Metabolism of xenobiotics by cytochrome P450
C6H5OBr	171.952	C14839	Bromobenzene-3,4-oxide;Bromobenzene-3,4-epoxide	map00980	Metabolism of xenobiotics by cytochrome P450
C6H5OBr	171.952	C14840	Bromobenzene-2,3-oxide;Bromobenzene-2,3-epoxide	map00980	Metabolism of xenobiotics by cytochrome P450
C6H5OBr	171.952	C14841	2-Bromophenol;o-Bromophenol	map00980	Metabolism of xenobiotics by cytochrome P450
C6H6O3NS	172.007	C06011	Benzenamine sulfate
C3H9O6P	172.014	C00093	sn-Glycerol 3-phosphate;Glycerophosphoric acid;sn-Gro-1-P;Glycerol-3-phosphate	map00561;map00564;map02010	Glycerolipid metabolism;Glycerophospholipid metabolism;ABC transporters - General
C3H9O6P	172.014	C00623	Glycerol 1-phosphate;sn-Glycerol 1-phosphate
C3H9O6P	172.014	C02979	Glycerol 2-phosphate
C3H9O6P	172.014	C03189	sn-Glyceryl phosphate
C7H8O3S	172.019	C06677	Toluene-4-sulfonate;Tosylate	map00622;map00623	Toluene and xylene degradation;2,4-Dichlorobenzoate degradation
C6H8O2N2S	172.031	C07458	Sulfanilamide;Sulfamine	map07016;map07017;map07018;map07115	Sulfonamide derivatives - sulfa drugs;Sulfonamide derivatives - diuretics;Sulfonamide derivatives - hypoglycemic agents;Sulfonamide family
C7H8O5	172.037	C02637	3-Dehydroshikimate	map00400	Phenylalanine, tyrosine and tryptophan biosynthesis
C7H8O5	172.037	C02652	5-Dehydroshikimate
C7H8O5	172.037	C03063	2-Oxohept-3-enedioate;2-Oxohept-3-ene-1,7-dioate	map00350	Tyrosine metabolism
C7H8O5	172.037	C05600	2-Hydroxyhepta-2,4-dienedioate;2-Hydroxyhepta-2,4-diene-1,7-dioate	map00350	Tyrosine metabolism
C7H8O5	172.037	C07478	2-Hydroxy-5-methyl-cis,cis-muconate	map00622	Toluene and xylene degradation
C7H8O5	172.037	C07479	2-Oxo-5-methyl-cis-muconate	map00622	Toluene and xylene degradation
C6H8O4N2	172.048	C05565	Hydantoin-5-propionate;Hydantoin-propionate	map00340	Histidine metabolism
C6H8O4N2	172.048	C13739	(R)-AMAA;(R)-2-Amino-2-(3-hydroxy-5-methyl-4-isoxazolyl)acetic acid
C11H8O2	172.052	C05377	Menadione;Vitamin K3;2-Methyl-1,4-naphthoquinone
C11H8O2	172.052	C08446	Dehydromatricaria ester;(E)-2-Decene-4,6,8-triynoic acid methyl ester
C11H8O2	172.052	C08774	(Z)-2-Decene-4,6,8-triynoic acid methylester
C11H8O2	172.052	C11427	1-Hydroxy-2-naphthaldehyde	map00626	Naphthalene and anthracene degradation
C11H8O2	172.052	C14091	1-Naphthoic acid;1-Carboxynaphthalene;alpha-Naphthoic acid	map00624	1- and 2-Methylnaphthalene degradation
C11H8O2	172.052	C14101	2-Naphthoic acid;2-Naphthalenecarboxylic acid;beta-Naphthoic acid	map00624	1- and 2-Methylnaphthalene degradation
C11H12N2	172.1	C10656	Deoxypeganine;3-Deoxyvasicine
C7H16ON4	172.132	C02131	Acetylagmatine
C6H16N6	172.144	C03047	1,4-Diguanidinobutane
C10H20O2	172.146	C01571	Decanoic acid;Decanoate;Decylic acid;n-Capric acid
C10H20O2	172.146	C02904	p-Menthane-3,8-diol
C10H20O2	172.146	C12289	Isoamyl isovalerate
C10H20O2	172.146	C12292	Ethyl octanoate;Ethyl caprylate
C6H7O3NS	173.015	C06333	2-Aminobenzenesulfonate;2-Aminobenzenesulfonic acid;o-Aminobenzenesulfonic acid;Orthanilic acid
C6H7O3NS	173.015	C06334	3-Aminobenzenesulfonate;3-Aminobenzenesulfonic acid;m-Aminobenzenesulfonic acid;Metanilic acid
C6H7O3NS	173.015	C06335	4-Aminobenzenesulfonate;4-Aminobenzenesulfonic acid;p-Aminobenzenesulfonic acid;Sulfanilic acid	map00623	2,4-Dichlorobenzoate degradation
C5H8N5Cl	173.047	C06556	Deisopropylatrazine	map00791	Atrazine degradation
C10H7O2N	173.048	C06325	2-Quinolinecarboxylic acid;Quinaldinic acid;Quinaldic acid;2-Quinolinecarboxylate;Quinaldate
C10H7O2N	173.048	C06414	4-Quinolinecarboxylic acid;Quinoline-4-carboxylate;Cinchonic acid
C10H7O2N	173.048	C14040	1-Nitronaphthalene	map00980	Metabolism of xenobiotics by cytochrome P450
C7H11O4N	173.069	C01250	N-Acetyl-L-glutamate 5-semialdehyde;2-Acetamido-5-oxopentanoate	map00220	Urea cycle and metabolism of amino groups
C7H11O4N	173.069	C12121	5-Deoxy-5-aminoshikimic acid
C6H11O3N3	173.08	C03771	5-Guanidino-2-oxopentanoate;5-Guanidino-2-oxo-pentanoate;2-Oxo-5-guanidinopentanoate;2-Oxo-5-guanidino-pentanoate	map00472	D-Arginine and D-ornithine metabolism
C6H11O3N3	173.08	C05935	2-Oxoarginine	map00220	Urea cycle and metabolism of amino groups
C11H11ON	173.084	C12346	1,3-Dimethyl-8-isoquinolinol
C8H15O3N	173.105	C02710	N-Acetyl-L-leucine
C8H15O3N	173.105	C10173	Swainsonine
C7H15O2N3	173.116	C08288	L-Indospicine
C12H15N	173.12	C04599	1-Methyl-4-phenyl-1,2,3,6-tetrahydropyridine;MPTP
C12H15N	173.12	C15476	Norselegiline	map07216	Catecholamine transferase inhibitors
C6H3O4Cl	173.972	C04706	cis-2-Chloro-4-carboxymethylenebut-2-en-1,4-olide;cis-2-Chlorodienelactone	map00627	1,4-Dichlorobenzene degradation
C6H3O4Cl	173.972	C04729	trans-2-Chloro-4-carboxymethylenebut-2-en-1,4-olide;trans-2-Chlorodienelactone	map00627	1,4-Dichlorobenzene degradation
C6H6O4S	173.999	C02180	Phenol sulfate
C6H6O4S	173.999	C12849	p-Phenolsulfonic acid;p-Hydroxybenzenesulfonic acid;Phenolsulfonic acid
C6H7O4P	174.008	C02734	Phenolic phosphate;Phenylphosphate	map00632	Benzoate degradation via CoA ligation
C7H7O2SF	174.015	C06747	Phenylmethanesulfonyl fluoride;Benzenemethanesulfonyl fluoride;PMSF
C6H6O6	174.016	C00417	cis-Aconitate;cis-Aconitic acid	map00020;map00630;map00660;map00720	Citrate cycle (TCA cycle);Glyoxylate and dicarboxylate metabolism;C5-Branched dibasic acid metabolism;Reductive carboxylate cycle (CO2 fixation)
C6H6O6	174.016	C00425	Dehydroascorbate;Dehydroascorbic acid
C6H6O6	174.016	C02341	trans-Aconitate;trans-Aconitic acid
C6H6O6	174.016	C05422	L-Dehydroascorbate;L-Dehydroascorbic acid	map00053	Ascorbate and aldarate metabolism
C10H6O3	174.032	C03840	5-Hydroxy-1,4-naphthoquinone;Juglone
C10H6O3	174.032	C10368	Lawsone
C7H10O5	174.053	C00493	Shikimate;Shikimic acid;3,4,5-Trihydroxy-1-cyclohexenecarboxylic acid	map00400	Phenylalanine, tyrosine and tryptophan biosynthesis
C7H10O5	174.053	C04236	(2S)-2-Isopropyl-3-oxosuccinate;3-Carboxy-4-methyl-2-oxopentanoate;2-Oxo-4-methyl-3-carboxypentanoate	map00290	Valine, leucine and isoleucine biosynthesis
C6H10O4N2	174.064	C00439	N-Formimino-L-glutamate;N-Formimidoyl-L-glutamate	map00340	Histidine metabolism
C11H10O2	174.068	C07126	Menadiol
C11H10O2	174.068	C12344	1,8-Dihydroxy-3-methylnaphthalene
C11H10O2	174.068	C14084	1,2-Dihydroxy-8-methylnaphthalene	map00624	1- and 2-Methylnaphthalene degradation
C10H10ON2	174.079	C02693	Indole-3-acetamide	map00380	Tryptophan metabolism
C10H10ON2	174.079	C02937	3-Indoleacetaldoxime;Indole-3-acetaldehyde oxime
C10H10ON2	174.079	C05836	Indole-3-acetaldoxime	map00380	Tryptophan metabolism
C10H10ON2	174.079	C13008	Edaravone
C8H14O4	174.089	C08278	Suberic acid;Cork acid;1,8-Octanedioic acid;Octanedioic acid;1,6-Hexanedicarboxylic acid
C8H14O4	174.089	C14570	Dimethyl adipate;Dimethyl hexanedioate
C11H12ON	174.092	C10665	Echinorine;Quinolinium, 4-methoxy-1-methyl-
C7H14O3N2	174.1	C00437	N-Acetylornithine;N2-Acetyl-L-ornithine	map00220	Urea cycle and metabolism of amino groups
C7H14O3N2	174.1	C01047	N5-Ethyl-L-glutamine
C6H14O2N4	174.112	C00062	L-Arginine;(S)-2-Amino-5-guanidinovaleric acid	map00220;map00330;map00331;map00472;map00970;map02010	Urea cycle and metabolism of amino groups;Arginine and proline metabolism;Clavulanic acid biosynthesis;D-Arginine and D-ornithine metabolism;Aminoacyl-tRNA biosynthesis;ABC transporters - General
C6H14O2N4	174.112	C00792	D-Arginine;D-2-Amino-5-guanidinovaleric acid	map00472	D-Arginine and D-ornithine metabolism
C6H14O2N4	174.112	C02385	Amino acid(Arg-);Arginine;2-Amino-5-guanidinovaleric acid
C11H14N2	174.116	C06213	N-Methyltryptamine;N-Methylindoleethylamine;1-Methyl-2-(3-indolyl)ethylamine	map00380	Tryptophan metabolism
C11H14N2	174.116	C08304	Gramine
C9H20O2N	174.149	C07473	Muscarine
C6H7O6	175.024	C01041	Monodehydroascorbate	map00053	Ascorbate and aldarate metabolism
C6H9O5N	175.048	C01042	N-Acetyl-L-aspartate	map00252	Alanine and aspartate metabolism
C6H9O5N	175.048	C01045	N-Formyl-L-glutamate	map00340	Histidine metabolism
C6H9O5N	175.048	C05520	2-Amino-3-oxoadipate;2-Amino-3-oxohexanedioic acid
C5H9O4N3	175.059	C03139	N-Amidino-L-aspartate;N-Amidino-L-aspartic acid;Guanidinosuccinic acid
C10H9O2N	175.063	C00954	Indole-3-acetate;Indole-3-acetic acid;(Indol-3-yl)acetate;Indoleacetate;Indoleacetic acid	map00380	Tryptophan metabolism
C10H9O2N	175.063	C01386	NH2Mec;7-Amino-4-methylcoumarin
C10H9O2N	175.063	C02298	N-Acetylindoxyl;Acetylindoxyl	map00380	Tryptophan metabolism
C10H9O2N	175.063	C03230	3-Indoleglycolaldehyde	map00380	Tryptophan metabolism
C10H9O2N	175.063	C05634	5-Hydroxyindoleacetaldehyde	map00380	Tryptophan metabolism
C10H9O2N	175.063	C06331	2-Methylquinoline-3,4-diol
C10H9O2N	175.063	C06344	3-Methyl-quinolin-2,8-diol
C10H9O2N	175.063	C06525	Gentianine
C10H9O2N	175.063	C11504	3-Hydroxy-2-methyl-1H-quinolin-4-one
C7H13O4N	175.084	C10851	Calystegin B2
C8H9N5	175.086	C10898	2-Benzimidazolylguanidine
C6H13O3N3	175.096	C00327	L-Citrulline;2-Amino-5-ureidovaleric acid;Citrulline	map00220;map00330	Urea cycle and metabolism of amino groups;Arginine and proline metabolism
C10H13N3	175.111	C13650	Debrisoquin;Debrisoquine
C12H17N	175.136	C10162	Nigrifactin
C6H5O4Cl	175.988	C03572	2-Chloro-cis,cis-muconate	map00361	gamma-Hexachlorocyclohexane degradation
C6H5O4Cl	175.988	C03585	3-Chloro-cis,cis-muconate	map00627	1,4-Dichlorobenzene degradation
C6H5O4Cl	175.988	C04522	2-Chloro-2,5-dihydro-5-oxofuran-2-acetate;5-Chloro-2,5-dihydro-2-oxofuran-5-acetate;2-Chloro-5-oxo-2,5-dihydrofuran-2-acetate	map00627	1,4-Dichlorobenzene degradation
C6H5O4Cl	175.988	C07089	5-Chloro-2-hydroxymuconic semialdehyde	map00627	1,4-Dichlorobenzene degradation
C6H8O6	176.032	C00072	Ascorbate;Ascorbic acid;L-Ascorbate;L-Ascorbic acid;Vitamin C	map00053;map02060	Ascorbate and aldarate metabolism;Phosphotransferase system (PTS)
C6H8O6	176.032	C02670	D-Glucuronolactone;Glucurone;Glucofuranurono-6,3-lactone;D-Glucurono-3,6-lactone;D-Glucurone	map00053	Ascorbate and aldarate metabolism
C6H8O6	176.032	C03217	2-Hydroxy-3-oxoadipate	map00630	Glyoxylate and dicarboxylate metabolism
C6H8O6	176.032	C03289	L-xylo-Hexulonolactone;L-xylo-Hex-3-ulono-1,4-lactone	map00053	Ascorbate and aldarate metabolism
C6H8O6	176.032	C03387	D-Glucurono-6,2-lactone
C6H8O6	176.032	C04053	5-Dehydro-4-deoxy-D-glucuronate;4-Deoxy-L-threo-5-hexosulose uronate	map00040	Pentose and glucuronate interconversions
C6H8O6	176.032	C04184	4-Hydroxy-4-methyl-2-oxoglutarate	map00362	Benzoate degradation via hydroxylation
C6H8O6	176.032	C04349	(4S)-4,6-Dihydroxy-2,5-dioxohexanoate;3-Deoxy-D-glycero-2,5-hexodiulosonate;2,5-Diketo-3-deoxy-D-gluconate	map00040	Pentose and glucuronate interconversions
C6H8O6	176.032	C04471	(4S,5S)-4,5-Dihydroxy-2,6-dioxohexanoate
C6H8O6	176.032	C06033	Parapyruvate;4-Hydroxy-4-methyl-2-oxoglutarate	map00362;map00660	Benzoate degradation via hydroxylation;C5-Branched dibasic acid metabolism
C6H8O6	176.032	C06430	D-Galacturonolactone;D-gamma-Galacturonolactone
C6H8O6	176.032	C06440	2-Dehydro-D-glucono-1,5-lactone	map00030	Pentose phosphate pathway
C6H8O6	176.032	C06485	1,5-Anhydro-D-fructose
C5H8O5N2	176.043	C00438	N-Carbamoyl-L-aspartate	map00240;map00252	Pyrimidine metabolism;Alanine and aspartate metabolism
C5H8O5N2	176.043	C04209	N3-Oxalyl-L-2,3-diaminopropanoate;L-alpha-Amino-beta-oxalylaminopropionic acid
C10H8O3	176.047	C01173	1,3,8-Naphthalenertriol;1,3,8-Trihydroxynaphthalene
C10H8O3	176.047	C03081	4-Methylumbelliferone;Hymecromone
C10H8O3	176.047	C09268	Herniarin
C4H8O4N4	176.055	C00499	Allantoate;Allantoic acid	map00230	Purine metabolism
C9H8O2N2	176.059	C04050	4-Hydroxyaminoquinoline N-oxide
C9H8O2N2	176.059	C07899	Pemoline
C7H12O5	176.068	C02123	3-Propylmalate	map00630	Glyoxylate and dicarboxylate metabolism
C7H12O5	176.068	C02504	(2S)-2-Isopropylmalate;2-Isopropylmalate;2-Isopropylmalic acid;3-Carboxy-3-hydroxy-4-methylpentanoate;3-Carboxy-3-hydroxy-isocaproate;3-Carboxy-3-hydroxyisocaproate;2-Hydroxy-2-isopropylbutanedioate;3-Hydroxy-4-methyl-3-carboxypentanoate	map00290;map00620	Valine, leucine and isoleucine biosynthesis;Pyruvate metabolism
C7H12O5	176.068	C03328	(R)-2-(n-Propyl)-malate
C7H12O5	176.068	C04411	(2R,3S)-3-Isopropylmalate;3-Isopropylmalate;3-Carboxy-2-hydroxy-4-methylpentanoate;2-D-threo-Hydroxy-3-carboxy-isocaproate	map00290	Valine, leucine and isoleucine biosynthesis
C7H12O5	176.068	C05994	2-Propylmalate;2-Propylmalic acid;Malic acid, 2-propyl-	map00620	Pyruvate metabolism
C11H12O2	176.084	C06359	Ethyl cinnamate
C11H12O2	176.084	C08453	Lachnophyllum ester;2-Decene-4,6-diynoic acid, methyl ester, (E)-
C11H12O2	176.084	C10389	Prenylbenzoquinone
C11H12O2	176.084	C12299	Cinnamyl acetate;3-Phenyl-2-propenyl acetate
C11H12O2	176.084	C14083	cis-1,2-Dihydroxy-1,2-dihydro-8-methylnaphthalene	map00624	1- and 2-Methylnaphthalene degradation
C11H12O2	176.084	C14102	cis-1,2-Dihydroxy-1,2-dihydro-7-methylnaphthalene	map00624	1- and 2-Methylnaphthalene degradation
C11H12O2	176.084	C14111	5,6,7,8-Tetrahydro-2-naphthoic acid	map00624	1- and 2-Methylnaphthalene degradation
C5H12O3N4	176.091	C00308	Canavanine;L-Canavanine;2-Amino-4-(guanidinooxy)butyric acid
C10H12ON2	176.095	C00780	3-(2-Aminoethyl)-1H-indol-5-ol;Serotonin;5-Hydroxytryptamine;Enteramine	map00380;map04080;map04540;map07211	Tryptophan metabolism;Neuroactive ligand-receptor interaction;Gap junction;Serotonin receptor agonists/antagonists
C8H16O4	176.105	C11917	L-Cladinose
C6H11O3NS	177.046	C03145	N-Formyl-L-methionine	map00271	Methionine metabolism
C6H11O3NS	177.046	C08265	Alliin
C6H11O3NS	177.046	C08295	S-[(E)-Prop-1-enyl]-L-cysteine S-oxide
C6H11O5N	177.064	C06034	4-Hydroxy-4-methylglutamate	map00660	C5-Branched dibasic acid metabolism
C11H15ON	177.115	C07432	Phenmetrazine
C11H15ON	177.115	C09991	Valerianine
C6H4O2Cl2	177.959	C02933	3,5-Dichlorocatechol	map00627	1,4-Dichlorobenzene degradation
C6H4O2Cl2	177.959	C06600	2,5-Dichlorohydroquinone;2,5-Dichloro-1,4-benzenediol	map00361;map00627	gamma-Hexachlorocyclohexane degradation;1,4-Dichlorobenzene degradation
C6H4O2Cl2	177.959	C07094	3,6-Dichlorocatechol	map00627	1,4-Dichlorobenzene degradation
C6H4O2Cl2	177.959	C07097	2,6-Dichlorohydroquinone	map00627	1,4-Dichlorobenzene degradation
C9H6O4	178.027	C03093	7,8-Dihydroxycoumarin;Daphnetin
C9H6O4	178.027	C09001	5,7-Dihydroxychromone
C9H6O4	178.027	C09263	Esculetin
C7H6N4S	178.031	C15415	1-Phenyl-5-mercaptotetrazole;1-Phenyltetrazole-5-thiol
C5H10O3N2S	178.041	C01419	Cys-Gly;L-Cysteinylglycine	map00480	Glutathione metabolism
C6H10O6	178.048	C00198	D-Glucono-1,5-lactone;Gluconic lactone;Gluconic acid lactone;1,5-Gluconolactone;delta-Gluconolactone;D-Gluconolactone;Glucarolactone;D-Aldonolactone;D-threo-Aldono-1,5-lactone	map00030	Pentose phosphate pathway
C6H10O6	178.048	C00204	2-Dehydro-3-deoxy-D-gluconate	map00030;map00040	Pentose phosphate pathway;Pentose and glucuronate interconversions
C6H10O6	178.048	C00273	5-Dehydro-D-fructose
C6H10O6	178.048	C00691	2,4,6/3,5-Pentahydroxycyclohexanone;scyllo-Inosose;2-Inosose	map00031;map00562	Inositol metabolism;Inositol phosphate metabolism
C6H10O6	178.048	C01040	L-Gulono-1,4-lactone;L-Gulono-gamma-lactone;gamma-Gulonolactone;L-Gulonic acid gamma-lactone;L-Gulonolactone	map00053	Ascorbate and aldarate metabolism
C6H10O6	178.048	C01115	L-Galactono-1,4-lactone	map00053	Ascorbate and aldarate metabolism
C6H10O6	178.048	C01216	2-Dehydro-3-deoxy-D-galactonate	map00052	Galactose metabolism
C6H10O6	178.048	C02669	D-Galactono-1,5-lactone
C6H10O6	178.048	C02692	Hexose-1,5-lactone
C6H10O6	178.048	C02779	2-Dehydro-D-glucose	map00030	Pentose phosphate pathway
C6H10O6	178.048	C03107	D-Glucono-1,4-lactone
C6H10O6	178.048	C03269	D-galacto-Hexodialdose
C6H10O6	178.048	C03383	D-Galactono-1,4-lactone;gamma-D-Galactonolactone	map00052	Galactose metabolism
C6H10O6	178.048	C03926	3-Dehydro-2-deoxy-D-gluconate
C6H10O6	178.048	C03932	5-Dehydro-2-deoxy-D-gluconate
C6H10O6	178.048	C05162	L-Gulono-1,5-lactone
C6H10O6	178.048	C05394	3-Keto-beta-D-galactose	map00052	Galactose metabolism
C6H10O6	178.048	C05410	Gulono-1,4-lactone
C6H10O6	178.048	C06892	2-Deoxy-5-keto-D-gluconic acid;DKH	map00031	Inositol metabolism
C10H10O3	178.063	C01624	Vermelone;3,4-Dihydro-3,8-dihydroxy-1(2H)-naphthalenone
C10H10O3	178.063	C02666	Coniferyl aldehyde;Coniferaldehyde;4-Hydroxy-3-methoxycinnamaldehyde;Ferulaldehyde	map00940	Phenylpropanoid biosynthesis
C10H10O3	178.063	C10667	3-Acetyl-6-methoxybenzaldehyde
C10H10O3	178.063	C14784	1,2-Dihydroxy-3,4-epoxy-1,2,3,4-tetrahydronaphthalene	map00980	Metabolism of xenobiotics by cytochrome P450
C9H10O2N2	178.074	C07428	Phenacemide
C14H10	178.078	C11422	Phenanthracene;Phenanthrene	map00626	Naphthalene and anthracene degradation
C14H10	178.078	C14315	Anthracene	map00626	Naphthalene and anthracene degradation
C7H14O5	178.084	C08235	beta-D-Digitalopyranose;Digitalose
C6H14O4N2	178.095	C01854	Streptamine
C11H14O2	178.099	C10454	Eugenol methyl ether;O-Methyleugenol
C11H14O2	178.099	C10478	Methylisoeugenol;trans-Methylisoeugenol;Isomethyleugenol
C11H14O2	178.099	C14535	4-t-Butylbenzoic acid;p-tert-Butylbenzoic acid
C11H14O2	178.099	C14709	1,1-Dimethylethyl benzoate;tert-Butyl benzoate
C10H14ON2	178.111	C01056	(S)-6-Hydroxynicotine
C10H14ON2	178.111	C03043	(R)-6-Hydroxynicotine
C12H18O	178.136	C07523	Propofol;2,6-Diisopropylphenol
C12H18O	178.136	C14465	4-n-Hexylphenol
C4H5O5NS	178.989	C11105	5-Methyl-3-isoxazolyl sulfate;HS
C5H9O4NS	179.025	C03727	S-Carboxymethyl-L-cysteine;L-Carbocisteine
C6H5O2N5	179.044	C03975	2-Amino-4,7-dihydroxypteridine;Isoxanthopterin
C9H9O3N	179.058	C01586	Hippurate;Hippuric acid;N-Benzoylglycine;Benzoylaminoacetic acid	map00360	Phenylalanine metabolism
C9H9O3N	179.058	C06332	N-Acetylanthranilate;2-(Acetylamino)-benzoic acid
C9H9O3N	179.058	C06339	2,5,6-Trihydroxy-5,6-dihydroquinoline
C6H13O3NS	179.062	C02824	Cyclohexylsulfamate;Cyclohexylsulfamic acid;Cylamic acid;Cyclohexylamide sulfate	map00930	Caprolactam degradation
C8H9O2N3	179.069	C07585	N-Acetylisoniazid;(N)1-Acetylisoniazid
C6H13O5N	179.079	C00329	D-Glucosamine;Chitosamine;2-Amino-2-deoxy-D-glucose	map00530;map02060	Aminosugars metabolism;Phosphotransferase system (PTS)
C6H13O5N	179.079	C01214	1-Amino-1-deoxy-scyllo-inositol;scyllo-Inosamine	map00521	Streptomycin biosynthesis
C6H13O5N	179.079	C01811	Glucosamine;2-Amino-2-deoxy-glucose
C6H13O5N	179.079	C02262	D-Galactosamine;D-Chondrosamine;2-Amino-2-deoxy-D-galactose
[truncated: 8,744 more rows]
