# Supplementary material for: Metabolite annotations based on the integration of mass spectral information
Source: Plant J. 2008 Apr 14;54(5):949–62. doi: 10.1111/j.1365-313X.2008.03434.x (PMC2440531; doi:10.1111/j.1365-313X.2008.03434.x)
Supplement: Table S4 — Δ[m/z] spikes at the threshold probability of 40-fold standard deviation level. [file tpj0054-0949-SD6.xls]

## Sheet: Read Me
	Supplementary Table S4. Δ[m/z] spikes at the threshold probability of 40-fold standard deviation level.
	LEGENDS TO COLUMNS
	Δ[m/z]	Δ[m/z] value of the spikes.
	mode	Ionization mode in which an indicated Δ[m/z] spike was detcted. p, positive-ion ESI mode; n, negative-ion ESI mode.
	Probability in KEGG-CHO	Probability of the occurrence of an indicated Δ[m/z] value in KEGG-CHO compounds (for the compound list, see Supplemental Table 2).
	MS/MS inspection
	Relevant	Percentage of biologically relevant metabolite pairs (for definition, see RESULTS).
	Not relevant	Percentage of metabolite pairs that donot have MS/MS fragments with an indicated Δ[m/z] or do not have any common MS/MS fragments.
	No MS/MS	Percentage of metabolite pairs either of which lacks MS/MS data.
	Frequency of Δ[m/z]	The number of metabolite pairs with indicated Δ[m/z] value in the indicated tissues. ND: not detected.
	Probability of Δ[m/z]	The probability of the occurrence of metabolite pairs with indicated Δ[m/z] value in the indicated tissues.
	GP+	Mature green peel, positive-ion ESI mode.
	GP-	Mature green peel, negative-ion ESI mode.
	BP+	Breaker peel, positive-ion ESI mode.
	BP-	Breaker peel, negative-ion ESI mode.
	TP+	Turning peel, positive-ion ESI mode.
	TP-	Turning peel, negative-ion ESI mode.
	RP+	Red peel, positive-ion ESI mode.
	RP-	Red peel, negative-ion ESI mode.
	GF+	Mature green flesh, positive-ion ESI mode.
	GF-	Mature green flesh, negative-ion ESI mode.
	BF+	Breaker flesh, positive-ion ESI mode.
	BF-	Breaker flesh, negative-ion ESI mode.
	TF+	Turning flesh, positive-ion ESI mode.
	TF-	Turning flesh, negative-ion ESI mode.
	RF+	Red flesh, positive-ion ESI mode.
	RF-	Red flesh, negative-ion ESI mode.
	Elemental composition difference( %)	Elemental composition difference between a metabolite pair with the indicated Δ[m/z] value. Percentage of the indicated elemental composition difference to all molecular formula pairs with the indicated Δ[m/z] value.

## Sheet: Supplementary Table S4
			MS/MS inspection			Frequency of Δ[m/z]																Probability of Δ[m/z]
Δ[m/z]	mode	Probability in KEGG-CHO	Relevant (%)	Not relevant (%)	No MS/MS (%)	GP+	GP-	BP+	BP-	TP+	TP-	RP+	RP-	GF+	GF-	BF+	BF-	TF+	TF-	RF+	RF-	GP+	GP-	BP+	BP-	TP+	TP-	RP+	RP-	GF+	GF-	BF+	BF-	TF+	TF-	RF+	RF-	Elemental composition difference( %)
2.016	pn	0.000200151	40	24.8	35.2	20	10	19	21	62	48	65	54	14	11	19	6	20	6	13	ND	0.000294781	0.000161288	0.000247625	0.000205078	0.000329164	0.000239158	0.000246029	0.000256312	0.000462412	0.000347178	0.000399798	0.00017343	0.000359092	0.000210077	0.000278635	0	H2	35.6	C-1H6O4N-4	3.7
2.017	pn	4.78529e-06	43.3333	20	36.6667	9	ND	11	ND	ND	ND	ND	ND	6	ND	11	9	12	ND	9	ND	0.000132651	0	0.000143362	0	0	0	0	0	0.000198177	0	0.000231462	0.000260146	0.000215455	0	0.000192901	0	H2	51.6	C1H-2O-4N4	6.3
13.98	pn	8.65333e-07	48.7179	25.641	25.641	ND	ND	ND	13	38	32	42	38	ND	ND	ND	ND	ND	ND	ND	ND	0	0	0	0.000126953	0.000201746	0.000159439	0.000158973	0.000180367	0	0	0	0	0	0	0	0	H-2O1	55.9	C4O-6P2	4.9	C-1H-3O-11N8P3	4.9
14.016	pn	0.000165858	48.7805	10.9756	40.2439	15	9	16	12	30	31	36	41	6	6	8	7	9	6	9	7	0.000221086	0.000145159	0.000208526	0.000117187	0.000159273	0.000154456	0.000136262	0.000194607	0.000198177	0.00018937	0.000168336	0.000202336	0.000161591	0.000210077	0.000192901	0.00029903	C1H2	50.9	C-4H-1O-5N8P1	4.9
15.995	pn	0.000214473	52.2989	17.8161	29.8851	26	26	26	27	62	72	84	82	11	16	21	14	21	10	21	10	0.000383215	0.000419348	0.000338855	0.000263672	0.000329164	0.000358737	0.000317946	0.000389214	0.000363324	0.000504987	0.000441882	0.000404671	0.000377047	0.000350128	0.000450103	0.000427186	O1	48.6	C3H-9O-4N6P=1	3.3	C5H3O6P-8N-1	3
15.996	pn	1.45376e-06	68.3168	7.92079	23.7624	16	17	16	20	38	35	55	43	6	ND	ND	ND	9	5	8	ND	0.000235825	0.000274189	0.000208526	0.000195313	0.000201746	0.000174386	0.000208179	0.0002041	0.000198177	0	0	0	0.000161591	0.000175064	0.000171468	0	O1	32.7	C-5H-3O-4N8P1	5.5	C1H-4O-3N4	3.9
17.027	p	3.88707e-05	45.2381	14.2857	40.4762	ND	ND	14	ND	22	ND	47	ND	ND	ND	ND	ND	ND	ND	ND	ND	0	0	0.00018246	0	0.0001168	0	0.000177898	0	0	0	0	0	0	0	0	0	H3N1	44.9	C-5O-5N9P1	8.8	C5H6O5N-7P-1	4.7
18.01	n	2.15468e-06	41.1765	11.7647	47.0588	ND	11	ND	ND	ND	ND	ND	ND	ND	9	ND	ND	ND	7	ND	7	0	0.000177416	0	0	0	0	0	0	0	0.000284055	0	0	0	0.000245089	0	0.00029903	H2O1	41.5	C8H-4O1N-2P-2	9.8
18.011	pn	0.000157793	41.9355	12.9032	45.1613	21	11	17	13	36	31	46	35	9	8	14	10	19	7	16	8	0.00030952	0.000177416	0.000221559	0.000126953	0.000191127	0.000154456	0.000174113	0.000166128	0.000297265	0.000252493	0.000294588	0.000289051	0.000341138	0.000245089	0.000342936	0.000341749	H2O1	59.6	C-5H-1O-4N8P1	2.5
21.982	n	5.57274e-06	5	10	85	ND	11	ND	ND	ND	ND	ND	ND	ND	10	ND	8	ND	7	ND	6	0	0.000177416	0	0	0	0	0	0	0	0.000315617	0	0.000231241	0	0.000245089	0	0.000256312	C-2H-6O-2N6	17.3	C-5H3O3P1	11.6
21.983	n	1.15089e-06	16	16	68	ND	11	ND	18	ND	ND	ND	ND	ND	ND	ND	7	ND	5	ND	5	0	0.000177416	0	0.000175781	0	0	0	0	0	0	0	0.000202336	0	0.000175064	0	0.000213593	C-5H3O3P1	15.5	C-2H-6O-2N6	11.2
27.995	pn	0.00014239	25.4902	23.5294	50.9804	14	ND	16	13	20	ND	ND	24	10	ND	11	ND	12	ND	ND	ND	0.000206347	0	0.000208526	0.000126953	0.000106182	0	0	0.000113916	0.000330295	0	0.000231462	0	0.000215455	0	0	0	C1O1	61.8
30.011	pn	0.000154825	35.7664	24.8175	39.4161	24	19	23	25	47	62	54	75	16	10	18	7	16	ND	13	ND	0.000353737	0.000306447	0.000299756	0.000244141	0.000249527	0.000308913	0.000204394	0.000355988	0.000528471	0.000315617	0.000378756	0.000202336	0.000287274	0	0.000278635	0	C1H2O1	50.1	C-4H-1O-4N8P1	3.1
34.006	p	9.80249e-05	34.7826	26.087	39.1304	ND	ND	ND	ND	ND	ND	ND	ND	6	ND	10	ND	13	ND	9	ND	0	0	0	0	0	0	0	0	0.000198177	0	0.00021042	0	0.00023341	0	0.000192901	0	H2O2	68	C-5H-1O-3N8P1	14
39.995	p	0.00010127	13.0435	47.8261	39.1304	ND	ND	14	ND	ND	ND	ND	ND	6	ND	8	ND	ND	ND	ND	ND	0	0	0.00018246	0	0	0	0	0	0.000198177	0	0.000168336	0	0	0	0	0	C2O1	33.3
42.011	pn	0.000119269	33.3333	14.8148	51.8519	13	ND	14	ND	ND	ND	ND	26	6	ND	8	ND	9	ND	10	ND	0.000191608	0	0.00018246	0	0	0	0	0.000123409	0.000198177	0	0.000168336	0	0.000161591	0	0.000214335	0	C2H2O1	73.4	C-3H-1O-4N8P1	11.9
46.006	pn	0.0001041	26.25	27.5	46.25	13	27	14	33	ND	59	ND	61	6	11	10	11	ND	5	ND	ND	0.000191608	0.000435477	0.00018246	0.000322266	0	0.000293965	0	0.000289537	0.000198177	0.000347178	0.00021042	0.000317956	0	0.000175064	0	0	C1H2O2	47.1	C-3H10O-5N2P4	4.4
58.006	p	9.96084e-05	33.3333	38.0952	28.5714	14	ND	12	ND	ND	ND	ND	ND	10	ND	11	ND	10	ND	8	ND	0.000206347	0	0.000156395	0	0	0	0	0	0.000330295	0	0.000231462	0	0.000179546	0	0.000171468	0	C2H2O2	78.9	C-3H-1O-3N8P1	19.7
67.988	n	7.45051e-06	21.0526	10.5263	68.4211	ND	14	ND	15	ND	31	ND	33	ND	8	ND	ND	ND	ND	ND	ND	0	0.000225803	0	0.000146484	0	0.000154456	0	0.000156635	0	0.000252493	0	0	0	0	0	0	C-1H-4N6	15.8	C-4H5O5P1	10.4	H7O-2P3	9.5
80.027	pn	8.28816e-05	5.17241	43.1034	51.7241	ND	ND	ND	ND	27	27	29	ND	ND	ND	ND	ND	ND	ND	ND	ND	0	0	0	0	0.000143346	0.000134526	0.000109767	0	0	0	0	0	0	0	0	0	C5H4O1	78.8
80.048	pn	2.91444e-05	8.69565	52.1739	39.1304	ND	ND	ND	16	23	22	ND	ND	ND	ND	ND	ND	ND	ND	ND	ND	0	0	0	0.00015625	0.000122109	0.000109614	0	0	0	0	0	0	0	0	0	0	C2H8O3	67.4
82.006	p	7.0516e-05	21.4286	35.7143	42.8571	ND	ND	17	ND	27	ND	30	ND	ND	ND	ND	ND	ND	ND	ND	ND	0	0	0.000221559	0	0.000143346	0	0.000113552	0	0	0	0	0	0	0	0	0	C4H2O2	72.3	C-2H3O1N4P1	5.3
86.001	pn	5.54678e-05	67.9487	10.2564	21.7949	ND	ND	ND	ND	24	22	39	34	ND	ND	ND	ND	ND	ND	ND	ND	0	0	0	0	0.000127418	0.000109614	0.000147618	0.000161381	0	0	0	0	0	0	0	0	C3H2O3	68.3	C-3H3O2N4P1	3.7	C-1H10O-4N2P4	3.7
104.048	p	4.04803e-05	26.6667	0	73.3333	ND	ND	ND	ND	ND	ND	ND	ND	7	ND	12	ND	ND	ND	ND	ND	0	0	0	0	0	0	0	0	0.000231206	0	0.000252504	0	0	0	0	0	C4H8O3	42.8	C-1H10O14N-4P-2	14.3	H6O10P-2	14.3
116.048	n	5.42996e-05	4.54545	9.09091	86.3636	ND	ND	ND	21	ND	41	ND	43	ND	ND	ND	ND	ND	ND	ND	ND	0	0	0	0.000205078	0	0.000204281	0	0.0002041	0	0	0	0	0	0	0	0	C5H8O3	44.8	C6H4O-1N4	3.7
121.02	p	3.38345e-06	97.2973	0	2.7027	ND	ND	ND	ND	27	ND	41	ND	ND	ND	ND	ND	ND	ND	ND	ND	0	0	0	0	0.000143346	0	0.000155188	0	0	0	0	0	0	0	0	0	C3H7O2N1S1	83.8
132.043	pn	4.45819e-05	30	23.75	46.25	10	11	18	ND	30	30	33	40	ND	ND	8	ND	ND	ND	ND	ND	0.00014739	0.000177416	0.000234592	0	0.000159273	0.000149474	0.000124907	0.00018986	0	0	0.000168336	0	0	0	0	0	C5H8O4	27.3	C6H4N4	5	C2H17O9N-6P1	3.6
143.277	p	1.28069e-06	76.4706	2.94118	20.5882	ND	ND	ND	ND	28	ND	34	ND	ND	ND	ND	ND	ND	ND	ND	ND	0	0	0	0	0.000148655	0	0.000128692	0	0	0	0	0	0	0	0	0	C12H33O-3N1	75.7	C6H34O-4N5P1	11.4	C7H30O-8N9P1	11.4
146.037	pn	4.77404e-05	17.7419	17.7419	64.5161	ND	ND	ND	ND	27	30	26	33	ND	ND	ND	ND	ND	ND	ND	ND	0	0	0	0	0.000143346	0.000149474	9.84118e-05	0.000156635	0	0	0	0	0	0	0	0	C9H6O2	61	C3H7O1N4P1	3.2
146.058	pn	3.85765e-05	33.0435	40.8696	26.087	ND	ND	14	12	42	48	56	53	ND	ND	ND	ND	ND	ND	ND	ND	0	0	0.00018246	0.000117187	0.000222982	0.000239158	0.000211964	0.000251565	0	0	0	0	0	0	0	0	C6H10O4	61	C1H7O-1N8P1	3.5
148.074	pn	3.17144e-05	18.1818	34.8485	46.9697	ND	ND	ND	ND	23	28	30	34	ND	ND	ND	ND	ND	ND	ND	ND	0	0	0	0	0.000122109	0.000139509	0.000113552	0.000161381	0	0	0	0	0	0	0	0	C6H12O4	59.6	C9H3O-1N6P-1	2.6
160.038	pn	3.2e-05	33.8235	27.9412	38.2353	ND	ND	ND	ND	31	36	31	39	6	ND	ND	ND	ND	ND	ND	ND	0	0	0	0	0.000164582	0.000179369	0.000117337	0.000185114	0.000198177	0	0	0	0	0	0	0	C6H8O5	45.2	C7H4O1N4	4.9
162.032	p	4.15187e-05	63.9344	0	36.0656	ND	ND	16	ND	43	ND	61	ND	ND	ND	ND	ND	ND	ND	ND	ND	0	0	0.000208526	0	0.000228291	0	0.000230889	0	0	0	0	0	0	0	0	0	C9H6O3	58.3	C4H3O-2N8P1	10.9	C3H7O2N4P1	9.5
162.053	pn	4.81471e-05	57.8947	5.84795	36.2573	22	13	27	25	87	55	97	58	17	9	25	9	32	10	26	7	0.000324259	0.000209674	0.000351888	0.000244141	0.000461891	0.000274035	0.000367152	0.000275298	0.000561501	0.000284055	0.00052605	0.000260146	0.000574548	0.000350128	0.00055727	0.00029903	C6H10O5	49.3	C1H7N8P1	7
162.054	pn	1.41915e-06	60	9.09091	30.9091	9	ND	11	ND	30	22	37	ND	7	ND	10	ND	13	ND	9	ND	0.000132651	0	0.000143362	0	0.000159273	0.000109614	0.000140048	0	0.000231206	0	0.00021042	0	0.00023341	0	0.000192901	0	C6H10O5	35.6	C1H7N8P1	13.6	C7H6O1N4	8.2
164.069	pn	2.88415e-05	15.2174	32.6087	52.1739	ND	ND	ND	ND	37	34	41	46	ND	ND	ND	ND	ND	ND	8	ND	0	0	0	0	0.000196437	0.000169404	0.000155188	0.00021834	0	0	0	0	0	0	0.000171468	0	C6H12O5	52.1	C1H9N8P1	5.8
176.033	pn	2.43937e-05	6.66667	71.6667	21.6667	ND	ND	ND	ND	31	27	32	30	ND	ND	ND	ND	ND	ND	ND	ND	0	0	0	0	0.000164582	0.000134526	0.000121122	0.000142395	0	0	0	0	0	0	0	0	C6H8O6	70.6	C1H5O1N8P1	7.5
178.048	pn	2.88415e-05	35.8974	17.9487	46.1538	ND	ND	ND	ND	31	31	45	36	ND	ND	ND	ND	14	ND	13	ND	0	0	0	0	0.000164582	0.000154456	0.000170328	0.000170874	0	0	0	0	0.000251365	0	0.000278635	0	C6H10O6	81	C1H7O1N8P1	4.8
180.064	n	2.05863e-05	5.55556	16.6667	77.7778	ND	ND	ND	ND	ND	ND	ND	ND	ND	8	ND	8	ND	6	ND	6	0	0	0	0	0	0	0	0	0	0.000252493	0	0.000231241	0	0.000210077	0	0.000256312	C6H12O6	58.8	C9H3O1N6P-1	21.6
192.027	n	8.56679e-07	0	50	50	ND	ND	ND	ND	ND	ND	ND	ND	ND	9	ND	8	ND	ND	ND	ND	0	0	0	0	0	0	0	0	0	0.000284055	0	0.000231241	0	0	0	0	C6H8O7	15.9	C11H6O-4N4P2	7.1	C11H3O13N-4P-1S-2	4.4
236.054	p	1.11801e-05	0	46.6667	53.3333	ND	ND	12	ND	ND	ND	ND	ND	6	ND	9	ND	10	ND	10	ND	0	0	0.000156395	0	0	0	0	0	0.000198177	0	0.000189378	0	0.000179546	0	0.000214335	0	C8H12O8	67.1
276.085	n	1.65105e-05	3.22581	48.3871	48.3871	ND	ND	ND	ND	ND	29	ND	32	ND	ND	ND	ND	ND	ND	ND	ND	0	0	0	0	0	0.000144491	0	0.000151888	0	0	0	0	0	0	0	0	C11H16O8	47.6	C2H17O9N4P1	11.7
292.08	n	2.76906e-07	9.09091	60.6061	30.303	ND	ND	ND	ND	ND	32	ND	33	ND	ND	ND	ND	ND	ND	ND	ND	0	0	0	0	0	0.000159439	0	0.000156635	0	0	0	0	0	0	0	0	C11H16O9	56.9	C18H9O-3N6P1	7.8
322.09	n	7.36398e-06	20.5882	58.8235	20.5882	ND	ND	ND	ND	ND	30	ND	31	ND	ND	ND	ND	ND	ND	ND	ND	0	0	0	0	0	0.000149474	0	0.000147142	0	0	0	0	0	0	0	0	C12H18O10	63.7	C13H29O8N-6P3	3.3	C17H16O-1N4P2	3.3
400.101	n	4.76798e-06	0	52.9412	47.0588	ND	13	ND	ND	ND	ND	ND	ND	ND	ND	ND	ND	ND	ND	ND	ND	0	0.000209674	0	0	0	0	0	0	0	0	0	0	0	0	0	0	C17H20O11	38.5	C14H29O16N-6P1	7.7
403.355	p	5.36506e-07	0	100	0	ND	ND	ND	ND	ND	ND	ND	ND	9	ND	9	ND	9	ND	ND	ND	0	0	0	0	0	0	0	0	0.000297265	0	0.000189378	0	0.000161591	0	0	0	C24H49O5N-1	50	C29H52O10N-9P-1	50
440.153	p	1.63548e-06	47.0588	11.7647	41.1765	ND	ND	ND	ND	ND	ND	ND	ND	6	ND	10	ND	11	ND	9	ND	0	0	0	0	0	0	0	0	0.000198177	0	0.00021042	0	0.000197501	0	0.000192901	0	C17H28O13	50	C22H31O18N-8P-1	35.2	C23H27O14N-4P-1	9.3
456.148	p	1.79989e-06	50	9.09091	40.9091	12	ND	ND	ND	ND	ND	ND	ND	8	ND	11	ND	12	ND	13	ND	0.000176869	0	0	0	0	0	0	0	0.000264236	0	0.000231462	0	0.000215455	0	0.000278635	0	C17H28O14	38.3	C22H31O19N-8P-1	31.9	C23H27O15N-4P-1	15.9
456.149	p	1.12493e-07	93.75	0	6.25	14	ND	ND	ND	ND	ND	ND	ND	8	ND	12	ND	12	ND	11	ND	0.000206347	0	0	0	0	0	0	0	0.000264236	0	0.000252504	0	0.000215455	0	0.000235768	0	C17H28O14	36.4	C22H31O19N-8P-1	7.1	C23H27O15N-4P-1	7.1
458.164	p	9.69173e-07	26.6667	40	33.3333	ND	ND	ND	ND	ND	ND	ND	ND	6	ND	ND	ND	10	ND	10	ND	0	0	0	0	0	0	0	0	0.000198177	0	0	0	0.000179546	0	0.000214335	0	C17H30O14	35.7	C22H33O19N-8P-1	27.1	C23H29O15N-4P-1	14.3
472.143	p	2.15468e-06	5.26316	42.1053	52.6316	11	ND	ND	ND	ND	ND	ND	ND	9	ND	14	ND	11	ND	10	ND	0.000162129	0	0	0	0	0	0	0	0.000297265	0	0.000294588	0	0.000197501	0	0.000214335	0	C17H28O15	79.7	C22H31O20N-8P-1	14.1	C25H2O15N-2P-2	6.2
