# Supplementary material for: Metabolite annotations based on the integration of mass spectral information
Source: Plant J. 2008 Apr 14;54(5):949–62. doi: 10.1111/j.1365-313X.2008.03434.x (PMC2440531; doi:10.1111/j.1365-313X.2008.03434.x)
Supplement: Table S5 — Flavonoids in Micro-Tom fruit tissues. [file tpj0054-0949-SD7.xls]

## Sheet: Read Me
	Supplementary Table S5. Flavonoids in Micro-Tom fruit tissues.
	LEGENDS TO COLUMNS
	No.	ID number of indicated metabolite in flavonoid category.
	Metabolite ID number	ID number of individual metabolites, as shown in Supplemental Table 1.
	Rt	Retention time (min).
	Detected-neg	m/z value detected in negative-ion ESI mode.
	delta ppm	delta ppm of the values in "detected-neg" to the theoretical m/z values.
	Detected-pos	m/z value detected in positive-ion ESI mode.
	delta ppm	delta ppm of the values in "detected-pos" to the theoretical m/z values.
	Theoretical MW	Theoretical molecular weight.
	Molecular Formula	Predicted molecular formula.
	MS/MS(pos)	m/z value and relative intensity of MS/MS fragments. Numbers in parentheses indicate relative intensity to the most intense fragment, indicated in %.
	λmax	λmax of UV Visible absorption spectrum.
	identified/tentative	Metabolite name identified by authentic compounds, predicted from database hit, or structure predicted from LC-FTICR-MS spectral data.
	GP	Metabolite found in the mature green peel. "*" indicates "present", blank indicates "absence".
	BP	Metabolite found in the breaker peel. "*" indicates "present", blank indicates "absence".
	TP	Metabolite found in the turning peel. "*" indicates "present", blank indicates "absence".
	RP	Metabolite found in the red peel. "*" indicates "present", blank indicates "absence".
	GF	Metabolite found in the mature green flesh. "*" indicates "present", blank indicates "absence".
	BF	Metabolite found in the breaker flesh. "*" indicates "present", blank indicates "absence".
	TF	Metabolite found in the turning flesh. "*" indicates "present", blank indicates "absence".
	RF	Metabolite found in the red flesh. "*" indicates "present", blank indicates "absence".

## Sheet: Supplementary Table S5
No.	Metabolite ID number	Rt	Detected-neg	delta ppm	Detected-pos	delta ppm	Theoretical MW	Molecular Formula	MS/MS(pos)	λmax	identified/tentative	GP	BP	TP	RP	GF	BF	TF	RF
1	303	26.56	392.082	1.51367	394.095	-0.3284	393.088	C18H19O7NS	273(100)	290	NG-C3H7O2NS (121)		＊	＊	＊				＊
2	312	27.06	-	-	394.095	-0.58215	393.088	C18H19O7NS	273(100)	290	NG-C3H7O2NS (121)		＊	＊	＊				＊
3	398	29.77	-	-	435.128	-0.46739	434.121	C21H22O10	417(100), 273(95), 315(18), 381(17), 399(17), 339(7), 369(7)	284	NG-hexose			＊	＊
4	580	33.9	-	-	435.128	-0.53634	434.121	C21H22O10	273(100)	284	NG-7-O-Glucoside			＊	＊				＊
5	616	34.86	-	-	435.128	-0.72019	434.121	C21H22O10	273(100)	362	NGC-hexose		＊	＊	＊
6	711	37.19	433.114	0.27597	435.128	-0.55932	434.121	C21H22O10	273(100)	368	NGC-hexose		＊	＊	＊				＊
7	720	37.65	-	-	435.128	-0.72019	434.121	C21H22O10	273(100)	368	NGC-hexose	＊	＊	＊	＊			＊	＊
8	205	20.22	554.135	2.34609	556.148	-0.76032	555.141	C24H29O12NS	273(100), 435(59), 274(11), 436(8), 394(3)	286	NG-hexose, -C3H7O2NS (121)			＊	＊				＊
9	215	20.67	554.133	-0.9744	556.148	-0.76032	555.141	C24H29O12NS	273(100), 394(49), 435(14), 284(9)	286	NG-hexose, -C3H7O2NS (121)		＊	＊	＊				＊
10	223	20.96	554.133	-0.90601	556.148	-0.76032	555.141	C24H29O12NS	273(100), 435(85), 274(11), 436(11), 394(3)	328	NGC-hexose, -C3H7O2NS (121)			＊	＊				＊
11	230	21.26	554.133	-1.07005	556.148	-0.52657	555.141	C24H29O12NS	273(100), 274(13), 435(7), 394(2)	286	NG-hexose, -C3H7O2NS (121)			＊	＊				＊
12	536	33.12	565.156	1.04917	567.171	-0.44276	566.164	C26H30O14	273(100),435(18), 417(12), 405(5), 315(3)	366	NGC-hexose, -pentose			＊	＊				＊
13	528	33	579.171	-1.18839	581.186	-0.65932	580.179	C27H32O14	273(100), 435(22), 419(14), 417(6)	370	NGC-hexose, -deoxyhexose		＊	＊	＊
14	295	26.36	595.166	-0.98948	597.181	-0.24416	596.174	C27H32O15	273(100), 435(28), 274(4), 417(3)	weak	NGC/NG-hexose, -hexose			＊	＊
15	488	32.18	595.166	-0.80633	597.181	-0.12862	596.174	C27H32O15	435(100), 273(52)	344	NGC-hexose, -hexose		＊	＊	＊
16	266	24.39	-	-	597.181	-0.02312	596.174	C27H32O15	435(100), 417(35), 315(7), 273(2)	284	NG-hexose, -hexose			＊	＊
17	255	23.3	-	-	614.207	-0.84159	613.201	C27H35O15N	273(100), 435(68), 597(7)	286	NG-hexose, -hexose, -NH3 (17)			＊	＊
18	832	46.78	625.192	-0.39623	627.207	0.07394	626.2	C32H34O13	273(100), 488(40), 315(19), 381(17), 489(16), 339(13), 591(13), 399(12), 609(11)	330	NGC-C17H22O8 (354)			＊	＊
19	260	24	640.134	-0.51689	642.148	-0.607	641.141	C27H31O15NS	521(100), 273(70), 522(23), 274(11), 503(9), 315(7), 485(5), 381(4), 504(3)	284	NG, -C3H7O2NS (121), -C9H12O8 (248; hexose+malonyl)				＊
20	272	24.61	640.136	2.36844	642.148	-0.99476	641.141	C27H31O15NS	521(100), 273(52), 522(20), 503(10), 274(10), 315(6), 485(5), 339(3), 381(2)	284	NG, -C3H7O2NS (121), -C9H12O8 (248; hexose+malonyl)			＊	＊
21	728	37.78	953.237	1.28895	955.251	0.56087	954.243	C45H46O23	435(100), 521(23), 273(20), 503(1)	366	NGC-hexose, -malonyl-hexose, -C15H12O5 ( 272)			＊	＊
22	847	50.18	271.061	-0.93722	273.076	-0.53079	272.068	C15H12O5	153(100), 147(74), 154(7), 179(7), 148(6), 189(6), 231(5)	362	NGC	＊	＊	＊	＊				＊
23	293	26.16	447.093	0.40589	449.108	-0.24033	448.101	C21H20O11	287(100)	256354	Kaempf-hexose			＊	＊
24	555	33.57	447.093	-0.34541	449.108	-0.2626	448.101	C21H20O11	287(100)	256354	Kaempf-3-O-Glucoside			＊	＊
25	442	31.28	593.151	-1.00116	595.166	-0.16255	594.158	C27H30O15	287(100), 449(25)	266, 348	Kaempf-3-O-Rutinoside	＊	＊	＊	＊	＊	＊	＊	＊
26	222	20.93	609.146	-0.95291	611.161	-0.18222	610.153	C27H30O16	449(100), 287(27), 448(26), 397(15)	268, 330	Kaempf-3,7-O-Glucoside				＊
27	329	28.03	725.193	-0.88747	727.207	-0.77762	726.201	C32H38O19	287(100), 595(57), 449(23), 581(6), 433(4)	266, 352	Kaempf-hexose-deoxyhexose, -pentose	＊	＊	＊	＊	＊	＊	＊	＊
28	214	20.65	755.204	-0.53002	757.218	-0.11909	756.211	C33H40O20	449(100),611(66), 287(49), 595(36), 433(4)	226, 354	Kaempf-3-O-Rutinoside-7-O-Glucoside	＊	＊	＊	＊				＊
29	744	37.98	795.235	-0.76883	797.25	0.09997	796.243	C36H44O20	287(100), 449(10), 651(7), 595(6), 331(5), 779(4)	weak	Kaempf-hexose-deoxyhexose,-C9H14O5 (202)	＊	＊	＊	＊
30	786	40.47	-	-	811.265	-1.08518	810.258	C37H46O20	287(100), 449(11), 737(11), 665(6), 595(5), 680(5), 345(5), 433(4), 737(2)	weak	Kaempf-hexose-deoxyhexose, -C10H16O5 (216)	＊	＊	＊	＊
31	765	38.78	829.219	-1.00376	831.234	-0.69804	830.227	C39H42O20	287(100), 449(12), 685(7), 595(5), 383(4), 433(4), 365(4), 523(3)	290, 336	Kaempf-hexose-deoxyhexose, -C12H12O5 (236)	＊	＊	＊	＊
32	646	35.55	871.23	-0.56589	873.245	0.06307	872.238	C41H44O21	287(100), 449(24), 425(13), 261(8), 595(7), 727(6), 565(5), 711(4), 407(4), 433(3)	284, 370	Kaempf-hexose-deoxyhexose, -pentose, -C9H6O2 (146)		＊	＊	＊
33	630	35.24	901.24	-0.80745	903.255	-0.86311	902.248	C42H46O22	287(100), 449(28), 455(14), 757(13), 595(13), 291(9), 309(6), 884(6), 883(5), 433(4)	328	Kaempf-hexose-deoxyhexose, -Hex-C9H6O2 (146)	＊	＊	＊	＊				＊
34	716	37.48	905.272	-0.32789	907.286	-0.33037	906.279	C42H50O22	287(100), 313(3), 329(2), 353(2), 423(4), 433(5), 441(5), 449(27), 457(1)	weak	Kaempf-hexose-deoxyhexose, -hexose, -C9H10O2 (150)	＊	＊	＊	＊
35	592	33.98	931.251	-0.01868	933.265	-0.54036	932.259	C43H48O23	287(100), 449(49), 485(21), 321(16), 787(14), 771(7), 339(7), 595(6), 625(5)	284, 336	Kaempf-hexose-deoxyhexose, -hexose, -C10H8O3 (176)	＊	＊	＊	＊				＊
36	613	34.72	949.297	-0.89391	951.312	-0.8772	950.305	C44H54O23	287(100), 449(36), 503(16), 485(13), 805(10), 595(10), 643(6), 467(6)	282, 378	Kaempf-hexose-deoxyhexose, -C17H24O8 (356)	＊	＊	＊	＊
37	261	24.02	-	-	410.09	-0.15617	409.083	C18H20O8NS	289(100)	284	ED-C3H7O2NS (121)				＊
38	268	24.48	-	-	410.09	-0.13179	409.083	C18H20O8NS	289(100)	284	ED-C3H7O2NS (121)			＊	＊
39	388	29.42	449.109	-0.41993	451.123	-0.08423	450.116	C21H22O11	289(100)	284	ED-7-O-Glc			＊	＊
40	537	33.15	449.109	-0.5925	451.123	-0.2394	450.116	C21H22O11	289(100)	374	EDC-hexose			＊	＊
41	650	35.81	449.109	-0.17197	451.123	-0.72707	450.116	C21H22O11	289(100)	368	EDC-hexose			＊	＊
42	783	40.29	449.109	-0.55019	451.123	-0.5054	450.116	C21H22O11	289(100)	370	EDC-hexose			＊	＊
43	271	24.56	-	-	630.203	-0.54035	629.196	C27H35O16N	451(100), 289(46), 613(25), 612(8), 586(6), 348(3)	284	ED-hexose, -hexose, -NH3 (17)				＊
44	201	19.97	-	-	572.143	-0.39758	571.136	C24H29O13NS	289(100), 290(13), 451(10)	292	ED-hexose, -C3H7O2NS (121)				＊
45	816	44.14	287.056	-0.82446	289.071	0.26094	289.071	C15H12O6	163(100), 153(29), 179(25), 271(20), 164(10), 145(6), 253(5)	364	Eriodictyolchalcone		＊	＊	＊
46	419	30.63	463.088	0.51901	465.103	-0.24201	464.095	C21H20O12	303(100)	256, 352	Que-3-O-Glucoside		＊	＊	＊
47	362	28.53	609.146	-0.51952	611.161	-0.18222	610.153	C27H30O16	303(100), 465(27)	256, 354	Que-3-O-Rutinoside	＊	＊	＊	＊	＊	＊	＊	＊
48	173	18.8	625.141	-0.68958	627.156	0.03829	626.148	C27H30O17	465(100), 303(24)	258, 356	Que-hexose, -hexose			＊	＊
49	284	25.92	741.188	-0.95415	743.202	-0.63255	742.196	C32H38O20	303(100), 611(40), 465(14), 597(6)	256, 354	Que-hexose-deoxyhexose, -pentose	＊	＊	＊	＊	＊	＊	＊	＊
50	171	18.64	771.198	-1.10334	773.213	-0.0062	772.206	C33H40O21	465(100), 627(58), 303(51), 611(37)	258, 356	Quｅ3-O-Rutinoside-7-O-Glucoside	＊	＊	＊	＊				＊
51	652	35.92	811.229	-0.91345	813.245	-0.2028	812.238	C36H44O21	303(100), 737(24), 802(22), 738(17), 680(15), 465(11)	weak	Que-hexose-deoxyhexose, -C9H14O5 (202)	＊	＊	＊	＊
52	753	38.33	825.245	-0.7829	827.26	0.00606	826.253	C37H46O21	303(100), 681(10), 465(10), 611(6), 345(4)	256, 356	Que-hexose-deoxyhexose, -C10H16O5 (216)	＊	＊	＊	＊	＊	＊	＊	＊
53	673	36.66	845.215	0.15504	847.229	-0.23	846.222	C39H42O21	303(100), 465(13), 701(9), 611(6), 539(4), 449(3), 383(3), 365(3)	268352	Que-hexose-deoxyhexose, -C12H12O5 (236)			＊	＊
54	559	33.59	887.225	-0.61613	889.24	0.20293	889.24	C41H44O22	303(100), 465(25), 425(14), 743(8), 611(8), 261(6), 449(6), 727(6)	288, 394	Que-hexose-deoxyhexose, -pentose, -C9H6O2 (146)	＊	＊	＊	＊
55	157	17.15	-	-	905.255	-0.6888	904.248	C38H48O25	465(100), 773(87), 303(50), 627(43), 611(37), 742(20), 597(17), 743(13)	weak	Que-hexose-deoxyhexose, -hexose, -pentose				＊
56	541	33.32	917.235	-0.90416	919.25	-0.59204	918.243	C42H46O23	303(100), 465(29), 455(16), 611(13), 291(11), 773(8), 449(7),	290, 348	Que-hexose-deoxyhexose, -hexose -C9H6O2 (146; p-coumaroyl)	＊	＊	＊	＊				＊
57	649	35.71	921.266	-0.88515	923.282	0.65596	922.274	C42H50O23	303(100), 465(25), 459(13), 777(9), 615(6)	282, 384	Que-hexose-deoxyhexose, -hexose-C9H10O2 (150)	＊	＊	＊	＊				＊
58	478	32	947.245	-0.89313	949.26	-0.54666	948.254	C43H48O24	303(100), 465(23), 485(16), 803(15), 321(13), 449(10), 641(8), 787(8), 611(8)	332	Que-hexose-deoxyhexose, -hexose -C10H8O3 (176; ferulloyl)	＊	＊	＊	＊		＊		＊
59	531	33.02	965.293	0.18419	967.307	-0.70206	966.301	C44H54O24	303(100), 465(28), 485(10), 611(8), 821(8)	weak	Que-hexose-deoxyhexose, -C17H24O8 (356)	＊	＊	＊	＊				＊
60	791	40.54	519.114	-0.989	521.129	-0.57051	520.122	C24H24O13	273(100), 274(4), 184(3), 153(2), 503(2)	366	C15H12O5-A (273)-C9H12O8 (248; hexose+malonyl)			＊	＊
61	727	37.78	519.114	-0.39183	521.129	-0.57051	520.122	C24H24O13	273(100), 503(14), 274(11), 315(9), 381(8), 485(7)	290	C15H12O5-A (273)-C9H12O8 (248; hexose+malonyl)			＊	＊				＊
62	638	35.34	681.167	-0.83656	683.182	-0.29383	682.175	C30H34O18	521(100), 503(32), 273(13), 315(7), 485(6), 665(5), 381(4)	280	C15H12O5-A (273)-C9H12O8 (248; hexose+malonyl),-hexose				＊				＊
63	267	24.39	-	-	843.219	-0.41994	842.212	C36H42O23	535(100), 287(13), 697(7), 681(3)	284	C15H10O6(287)-hexose, deoxyhexose, -C9H12O8 (248; hexose+malonyl)				＊
64	546	33.42	535.109	-0.89332	537.123	-0.86001	536.117	C24H24O14	289(100), 519(19), 331(13), 501(10), 290(9), 397(8)	284	C15H12O6 (289)-C9H12O8 (248; hexose+malonyl)				＊
65	606	34.47	463.124	-0.877	465.139	-0.31832	464.132	C22H24O11	303(100)	284, 358	C15H12O7-B (303)-C7H12O4			＊	＊
66	748	38.2	549.125	-0.78687	551.139	-0.63867	550.132	C25H26O14	303(100), 533(16), 304(13), 345(9), 515(8), 411(7)	268, 358	C15H12O7-B (303)-C9H12O8 (248; hexose+malonyl)				＊
67	258	23.9	771.198	-0.98793	773.214	0.25246	772.206	C33H40O21	465(100), 303(66), 611(55), 627(48), 449(22)	284	C15H12O7-B (303)-hexose, -deoxyhexose, -hexose		＊	＊	＊				＊
68	767	38.85	-	-	949.297	-0.47869	948.29	C44H52O23	303(100), 465(28), 485(14), 449(9), 611(7), 641(6), 803(6)	294	C15H12O7-B (303)-hexose-deoxyhexose, C17H22O7(338)	＊		＊	＊
69	246	22.41	-	-	859.214	-0.16146	858.207	C36H42O24	551(100), 303(13), 713(11), 697(8), 695(4)	286	C15H12O7-C (303)-hexose, -deoxyhexose, -C9H12O8 (248; hexose-malonyl)				＊
70	714	37.45	475.124	-0.49494	-	-	476.132	C23H24O11	271(100)	366	C15H12O5(271) -C8H12O6 (204; hexose+acetyl)			＊	＊
