# Supplementary material for: Metabolite annotations based on the integration of mass spectral information
Source: Plant J. 2008 Apr 14;54(5):949–62. doi: 10.1111/j.1365-313X.2008.03434.x (PMC2440531; doi:10.1111/j.1365-313X.2008.03434.x)
Supplement: Table S6 — Glycoalkaloids in Micro-Tom fruit tissues. [file tpj0054-0949-SD8.xls]

## Sheet: Read Me
	Supplementary Table S6. Glycoalkaloids in Micro-Tom fruit tissues.
	LEGENDS TO COLUMNS
	No.	ID number of indicated metabolite in glycoalkaloid category.
	Metabolite ID Number	ID number of individual metabolites, as shown in Supplemental Table 1.
	Rt	Retention time (min).
	Detected-neg	m/z value detected in negative-ion ESI mode.
	adduct-neg	Type of adduct ion of the m/z values indicated in "Detected-neg" .
	delta ppm	delta ppm of the values in "Detected-neg" to the theoretical m/z values.
	Detected-pos	m/z value detected in positive-ion ESI mode.
	delta ppm	delta ppm of the values in "detected-pos" to the theoretical m/z values.
	Theoretical MW	Theoretical molecular weight.
	Molecular Formula	Predicted molecular formula.
	MS/MS	m/z value and relative intensity of MS/MS fragments. Numbers in parentheses indicate relative intensity to the most intense fragment, indicated in %. NEG indicate MS/MS data in negative-ion ESI mode.
	identified/tentative	Metabolite name identified by authentic compounds, predicted from database hit, or structure predicted from LC-FTICR-MS spectral data.
	GP	Metabolite found in the mature green peel. "*" indicates "present", blank indicates "absence".
	BP	Metabolite found in the breaker peel. "*" indicates "present", blank indicates "absence".
	TP	Metabolite found in the turning peel. "*" indicates "present", blank indicates "absence".
	RP	Metabolite found in the red peel. "*" indicates "present", blank indicates "absence".
	GF	Metabolite found in the mature green flesh. "*" indicates "present", blank indicates "absence".
	BF	Metabolite found in the breaker flesh. "*" indicates "present", blank indicates "absence".
	TF	Metabolite found in the turning flesh. "*" indicates "present", blank indicates "absence".
	RF	Metabolite found in the red flesh. "*" indicates "present", blank indicates "absence".

## Sheet: Supplementary Table S6
No.	Metabolite ID Number	Rt	Detected-neg	adduct-neg	delta ppm	Detected-pos	delta ppm	Theoretical MW	Molecular Formula	MS/MS	identified/tentative	GP	BP	TP	RP	GF	BF	TF	RF
1	252	23.2	1272.58	HCOO	-2.1093	1228.6	-0.03976	1227.59	C56H93NO28	1210.5(100), 1211.5(52), 592.4(28), 1048.5(22), 754.5(20), 1049.6(11), 593.4(8), 772.4(5), 430.4(5)	EsculeosideB-isomer	*	*	*	*			*	*
2	263	24.03	1272.53	HCOO	-2.49848	-	-	1227.53	C58H85NO27	NEG:1226.3(100)	unknown	*	*	*	*	*	*	*	*
3	264	24.03	1340.58	HCOO	-0.76646	-	-	1295.58	C59H93NO30	NEG:1294.12(100)	unknown			*	*
4	273	24.64	-	-	-	1432.66	-0.48649	1431.65	C64H105NO34	1372.5(100), 1373.6(61), 1048.5(13), 1210.5(9), 1030.4(6), 1049.5(5), 1108.5(5), 1270.5(4)	EsculeosideA-hexose			*	*		*	*	*
5	274	24.89	1312.58	HCOO	-3.56389	1268.59	-0.56636	1267.58	C58H93NO29	1088.5(100), 1089.5(30), 441.3(12), 603.2(8), 812.2(3), 543.2(2), 1028.4(2)	unknown		*	*	*		*	*	*
6	275	24.94	-	-	-	1432.66	-0.12143	1431.65	C64H105NO34	1372.6(100), 1373.6(59), 1048.5(16), 1210.5(9), 1030.5(8), 1049.6(6), 1108.6(5)	unknown			*	*			*	*
7	277	25.39	1314.59	HCOO	-1.72672	1270.61	0.00036	1269.6	C58H95NO29	1090.5(100), 1091.5(36), 443.3(10), 605.2(7), 1210.6(2), 1072.5(2)	unknown		*	*	*	*	*	*	*
8	281	25.76	1290.6	HCOO	-1.29626	1246.61	-0.70153	1245.6	C56H95NO29	1228.4(100), 1229.5(27), 1210.6(9), 1211.6(8), 1230.5(4), 1212.7(3)	unknown			*	*			*	*
9	294	26.24	1382.59	HCOO	0.41069	-	-	1337.59	C61H95NO31	NEG:1336.2(100), 1268.3(8), 1334.2(5), 1269.3(3)	unknown			*	*		*	*	*
10	308	26.85	1314.59	HCOO	-2.22041	1270.61	-0.53481	1269.6	C58H95NO29	1090.5(100), 1091.5(45), 443.2(13), 605.2(8), 1089.9(8), 1072.5(5)	unknown	*	*	*	*	*	*	*	*
11	319	27.64	-	-	-	1432.66	0.66592	1431.65	C64H105NO34	1372.6(100), 1373.6(58), 1048.5(11), 1210.6(8), 1030.5(6), 1049.5(6)	unknown			*	*			*	*
12	323	27.91	-	-	-	1432.66	0.66592	1431.65	C64H105NO34	1372.5(100), 1373.6(61), 1048.5(13), 1210.5(9), 1030.4(6), 1049.5(5), 1108.5(5), 1270.5(4)	EsculeosideA+hexose		*	*	*			*	*
13	342	28.26	1312.59	HCOO	2.88676	1268.6	3.86059	1267.58	C58H93NO29	1208.5(100), 1209.4(54), 590.4(11), 752.5(11), 1046.5(10), 1047.5(5), 1106.5(4)	DehydroesculeosideA		*	*	*		*	*	*
14	351	28.34	1332.6	HCOO	-2.36351	1288.62	-0.21358	1287.61	C58H97NO30	1270.5(100), 1271.5(27), 1272.6(5), 1210.5(3), 1211.6(3), 1212.7(1)	unknown			*	*			*	*
15	352	28.34	1344.61	HCOO	1.09651	1300.62	-0.80364	1299.61	C59H97NO30	-	unknown			*	*		*	*	*
16	379	28.94	1314.59	HCOO	-1.72672	1270.61	0.2955	1269.6	C58H95NO29	1210.5(100), 1211.5(48), 1048.6(7), 1030.5(6), 754.4(4), 1049.6(4), 592.4(4), 1108.4(3)	EsculeosideA		*	*	*	*	*	*	*
17	385	29.35	-	-	-	1284.58	-0.86183	1283.58	C58H93NO30	1122.4(100), 1123.5(15), 1224.4(12), 606.4(9), 1062.4(8), 1225.4(7), 768.3(5)	LycoperosideG-OH		*	*	*		*	*	*
18	390	29.44	-	-	-	1240.6	0.00012	1239.59	C57H93NO28	1180.6(100), 1181.6(50), 1018.5(7), 1000.6(6), 592.6(4), 1019.6(4), 1078.4(3), 754.5(3)	unknown		*	*	*
19	391	29.45	-	-	-	918.266	-0.70639	917.259	C42H47NO22	900.3(100), 693.3(36), 901.2(12), 694(11), 289.3(11), 898.4(7)	unknown			*	*
20	392	29.54	1112.55	HCOO	-1.25378	1068.56	-0.24003	1067.55	C50H85NO23	1050.4(100), 594.3(6), 1048.6(3), 1051.5(3), 576.4(3), 1032.6(2)	unknown	*	*	*	*		*	*
21	394	29.7	1152.54	HCOO	-0.41518	1108.55	-0.06685	1107.55	C52H85NO24	443.2(100), 1090.4(61), 605.1(26), 1091.5(19), 1089.8(19), 444.3(16), 1048.5(15), 1061.1(10)	Acetoxy-hydroxy -tomatine	*	*	*	*	*	*	*	*
22	396	29.73	-	-	-	1364.67	-0.40869	1363.66	C61H105NO32	415.4(100), 577.3(73), 709.1(33), 1033.5(32), 416.5(30), 871.2(27), 1327.3(26), 1034.4(23), 739.2(20), 578.5(18)	unknown	*	*	*	*	*	*	*	*
23	400	29.84	1382.59	HCOO	1.12601	-	-	1337.59	C61H95NO31	NEG:1336.2(100), 1268.3(8), 1334.2(5), 1269.3(3)	unknown		*	*	*		*	*	*
24	404	30.01	-	-	-	1140.54	-0.22652	1139.54	C52H85NO26	1122.4(100), 1081.5(17), 1082.7(10), 1123.7(9), 1083.6(4), 666.3(3), 504.2(3), 1078.5(2)	unknown			*	*				*
25	406	30.08	1094.54	HCOO	-1.59629	1050.55	-0.82224	1049.54	C50H83NO22	1032.5(100), 1033.5(19), 414.4(3), 576.3(2), 432.5(2), 594.3(2)	Hydroxytomatine				*
26	411	30.21	-	-	-	1298.64	1.42252	1297.63	C60H99NO29	1032.5(100), 1033.6(42), 1280.6(12), 1136.5(8), 1281.8(7), 576.4(6), 414.4(5)	unknown			*	*			*	*
27	414	30.31	1110.54	HCOO	1.44	1066.54	-0.24417	1065.54	C50H83NO23	1048.2(100), 1049.2(9), 593.2(4), 1038.6(3), 995.6(2), 994.6(2), 949.6(2)	Dihydroxytomatine		*	*	*	*	*	*	*
28	415	30.34	1168.54	HCOO	-0.24829	-	-	1123.54	C52H85NO25	-	unknown			*	*
29	423	30.88	-	-	-	1106.54	-0.27748	1105.53	C52H83NO24	1046.4(100), 1047.5(51), 1088.6(6), 1048.5(6), 428.4(6), 1028.5(5), 1089.5(4)	Acetoxy-hydroxy-dehydrotomatine			*	*		*	*
30	424	30.9	-	-	-	1240.6	0.00012	1239.59	C57H93NO28	1180.4(100), 1181.5(53), 1048.4(8), 1030.4(5), 1049.5(5), 1108.5(3), 1090.4(3), 724.5(3)	unknown		*	*	*			*	*
31	428	30.98	1094.54	HCOO	-1.48392	-	-	1049.54	C50H83NO22	NEG:1048.3(100)	Hydroxytomatine				*
32	433	31.07	1124.51	HCOO	-1.66506	1080.52	-0.44143	1079.51	C50H81NO24	-	unknown		*		*				*
33	435	31.13	-	-	-	1232.63	-0.58572	1231.62	C56H97NO28	759(100), 1052.5(93), 597(50), 417.2(25), 890.7(23), 728.7(22), 1083.1(22), 1192.8(21), 435.1(16)	unknown		*	*	*
34	459	31.67	1094.54	HCOO	-1.24363	1050.55	-0.23397	1049.54	C50H83NO22	1032.5(100), 1033.5(57), 414.4(11), 576.4(9), 432.3(7), 594.3(6)	Hydroxytomatine	*	*	*	*	*	*	*	*
35	461	31.68	-	-	-	1122.57	-0.33777	1121.56	C53H87NO24	1065.6(100), 1062.5(82), 1063.5(33), 1105.6(32), 1066.6(6), 444.4(23), 606.4(14), 1104.5(12)	unknown	*	*	*	*			*	*
36	471	31.91	-	-	-	1030.52	-0.16695	1029.51	C50H79NO21	-	unknown	*	*	*	*	*
37	479	32.05	-	-	-	1052.56	-0.4331	1051.56	C50H85NO22	1034.5(100), 1035.5(35), 578.5(3), 1036.6(3), 416.4(2), 1032.4(2)	unknown	*	*	*	*	*	*	*	*
38	481	32.07	-	-	-	918.505	-0.24056	917.498	C45H75NO18	900.5(100), 901.5(50), 882.5(12), 414.4(7), 883.5(6), 576.6(3), 432.4(3)	Tomatidine+3hexoase	*				*
39	486	32.15	1150.53	HCOO	-1.02253	-	-	1105.53	C52H83NO24	1104.2(100)	unknown			*	*		*
40	494	32.22	1152.54	HCOO	-0.7336	1108.55	0.67827	1107.55	C52H85NO24	1048.5(100), 1049.5(58), 1090.4(10), 1050.5(5), 1030.4(5), 1031.5(5), 1091.5(4), 412.3(3)	Acetoxy-hydroxytomatine	*	*	*	*	*	*	*	*
41	496	32.27	1120.55	-		1122.57	-0.33777	1121.56	C53H87NO24	1062.4(100), 1063.5(41), 1065.6(40), 444.3(32), 1105.5(20), 606.4(15), 1066.6(13), 1104.4(12)	unknown	*	*	*	*		*	*	*
42	501	32.29	-	-	-	1254.61	1.11197	1253.6	C58H95NO28	-	unknown			*	*
43	504	32.52	-	-	-	1362.65	-0.05259	1361.65	C61H103NO32	709.3(100), 871.0(64), 1327.1(60), 577.2(39), 1033.0(36), 1326.4(35), 727.0(30)	unknown	*	*	*	*		*	*	*
44	505	32.56	1166.52	HCOO	-0.89846	-	-	1121.53	C52H83NO25	-	unknown		*	*	*		*	*	*
45	506	32.58	-	-	-	1110.57	-0.39725	1109.56	C52H87NO24	1092.5(100), 1048.6(12), 636.4(8), 1049.5(6), 1051.5(6), 1093.5(5), 1052.6(2), 1032.5(2)	unknown	*	*	*	*	*	*	*	*
46	507	32.59	1120.52	-	-0.49866	-	-	1075.52	C52H83NO24	1078.3(100), 988.3(48), 1079.4(39), 1060.3(36), 958.3(35), 989.4(24)	unknown			*	*			*	*
47	530	33	1298.6	HCOO	1.99112	-	-	1253.6	C58H95NO28	-	unknown			*	*
48	532	33.03	1220.54	HCOO	0.9252	-	-	1175.54	C55H85NO26	NEG:1174.1(100), 1106.3(3), 1128.2(2), 1085.3(1)	unknown	*	*	*	*	*	*	*	*
49	538	33.16	-	-	-	1044.54	-0.11403	1043.53	C51H81NO21	390(3), 408(4), 570(2), 912(4), 1026(100), 1027(58), 1028(19)	unknown	*	*	*	*	*	*	*
50	539	33.2	-	-	-	1360.64	0.96823	1359.63	C61H101NO32	395(4), 413(79), 573(100), 579(3), 707(30), 737(25), 869(35), 899(17), 1001(7), 1031(50), 1163(36), 1192(4), 1193(8), 1210(2), 1307(3), 1324(8), 1325(27)	unknown	*	*	*	*	*	*	*	*
51	551	33.52	1166.52	HCOO	-0.09093	-	-	1121.53	C52H83NO25	NEG:1120.3(100)	unknown			*	*
52	554	33.54	-	-	-	1298.64	1.33011	1297.63	C60H99NO29	1210.5(100), 1211.5(53), 1048.4(7), 592.4(6), 1030.5(6), 754.4(4), 1049.5(4), 1031.4(3), 1280.7(3)	unknown	*	*	*	*			*	*
53	564	33.67	-	-	-	1046.55	-0.08999	1045.55	C51H83NO21	1028.5(100), 1029.6(49), 1030.5(19), 914.6(2), 572.2(1), 410.4(1)	unknown	*	*	*	*		*	*
54	572	33.74	-	-	-	1230.61	0.53801	1229.6	C56H95NO28	1193.1(100), 1195.1(46), 1206.3(20), 1193.9(20), 1167.9(20), 415.5(17), 1187.6(12)	unknown	*	*	*	*
55	574	33.75	-	-	-	1362.65	-0.05259	1361.65	C61H103NO32	415.4(100), 577.4(83), 1033.3(54), 1327.2(49), 871.2(30), 739.1(28), 709.1(26), 1165.3(25), 901.3(20), 1195.2(19), 1326.3(17)	unknown	*	*	*	*		*	*	*
56	577	33.8	1090.54	HCOO	-1.48145	1046.55	-0.10814	1045.55	C51H83NO21	1028.5(100), 1029.6(49), 1030.5(19), 914.6(2), 572.2(1), 410.4(1)	unknown	*	*	*	*	*	*	*	*
57	579	33.88	-	-	-	1364.67	0.69341	1363.66	C61H105NO32	415.4(100), 577.3(74), 1033.3(39), 709.2(33), 1327.1(26), 578.3(25), 1165.2(24), 416.4(20), 871.2(20), 1328.2(16), 1034.4(16)	unknown	*	*	*	*	*	*	*	*
58	585	33.93	-	-	-	1232.63	-0.88265	1231.62	C56H97NO28	1197.3(100), 1192.9(64), 1193.8(29), 415.4(25), 1187.2(18), 1206.5(16), 1195.0(15), 1188.5(11), 578.5(9)	unknown	*	*	*	*	*
59	597	34.04	1180.57	HCOO	-0.63667	1136.58	-0.56506	1135.58	C54H89NO24	1032.5(100), 1033.5(47), 1118.6(12), 1119.5(8), 974.3(3), 1079.7(2), 1015.6(2), 1004.4(2)	unknown			*	*		*	*	*
60	607	34.62	-	-	-	1362.65	0.33269	1361.65	C61H103NO32	397(4), 415(100), 577(71), 709(25), 739(22), 841(3), 870(3), 871(22), 901(20), 1003(5), 1032(11), 1033(40), 1063(5), 1164(13), 1165(12), 1194(22), 1211(4), 1212(5), 1326(29), 1327(31)	unknown	*	*	*	*	*	*	*	*
61	609	34.65	1094.54	HCOO	-1.39347	1050.55	-1.65038	1049.54	C50H83NO22	1032.5(100), 432.4(54), 1033.5(54), 594.4(52), 918.5(25), 1002.5(24), 414.4(18), 1030.2(16)	Hydroxytomatine	*	*	*	*	*		*
62	623	34.93	-	-	-	1068.56	0.02294	1067.55	C50H85NO23	1033.1(100), 737.3(84), 869.4(45), 738.3(41), 575.3(36), 1031.2(24), 413.3(23)	unknown	*	*	*	*	*	*	*	*
63	632	35.24	-	-	-	1070.57	-0.44887	1070.57	C50H87NO23	739.4(100), 740.4(43), 871.3(39), 577.4(33), 415.3(24), 1033.3(16), 872.4(15), 578.4(12)	unknown	*	*	*	*
64	641	35.37	-	-	-	1054.51	-0.01035	1053.5	C48H79NO24	429.1(100), 659.0(99), 695.1(88), 713.1(69), 411.2(63), 677.2(62), 694.4(59), 874.8(50), 608.8(29), 856.6(28)	unknown			*	*	*	*
65	643	35.47	-	-	-	1062.55	-0.52779	1061.54	C51H83NO22	1044.6(100), 1045.5(57), 576.5(25), 414.4(24), 900.5(18), 1046.5(15), 396.4(12)	unknown	*	*	*		*	*	*
66	645	35.52	-	-	-	1090.54	-0.27364	1089.54	C52H83NO23	1030.5(100), 1031.5(50), 1072.5(6), 1073.7(5), 574.5(4), 412.4(4), 634.5(3)	Acetoxy-dehydrotomatine	*	*	*	*	*	*	*
67	648	35.67	-	-	-	1100.58	-0.41272	1099.58	C51H89NO24	1065.3(100), 665.4(28), 1043.5(9), 1083.6(7), 579.3(6), 647.3(6), 892.4(4), 607.3(3), 984.0(3), 486.3(2)	unknown	*	*		*
68	651	35.86	1230.61	-	-	1230.61	0.53801	1229.6	C56H95NO28	415.3(100), 1033.3(89), 1195.1(68), 577.5(40), 739.3(30), 576.9(19), 1193.6(18), 901.3(18), 1194.3(16)	unknown	*	*	*	*	*	*	*	*
69	656	36.14	1076.53	HCOO	0.00138	1032.54	-0.68967	1031.53	C50H81NO21	1014.5(100), 1015.5(51), 414.4(27), 576.4(27), 1016.6(15), 900.5(12), 396.3(11)	Dehydrotomatine	*	*	*	*	*	*	*	*
70	662	36.32	1136.55	HCOO	-0.53837	1092.56	-0.13407	1091.55	C52H85NO23	1032.5(100), 1033.5(48), 1074.5(7), 1075.5(3), 1034.5(2), 474.4(2), 414.4(2)	Acetoxytomatine	*	*	*	*	*	*	*	*
71	669	36.48	1108.55	-	-3.11963	1064.56	0.18612	1063.56	C51H85NO22	1046.5(100), 1047.6(57), 416.4(18), 1048.6(17), 578.4(15), 902.5(10), 398.4(7)	Tomatidine+4xhexose	*	*	*	*	*	*	*	*
72	670	36.54	-	-	-	1348.68	1.23669	1347.67	C61H105NO31	-	unknown			*	*
73	671	36.58	1240.6	HCOO	-0.64567	-	-	1195.6	C56H93NO26	NEG:1194.3(100), 1079.4(7), 917.4(2)	unknown	*	*	*	*	*
74	675	36.69	1088.49	HCOO	-0.48325	-	-		C50H77NO22	NEG:1042.4(100), 758.3(46), 1043.4(36), 1041.7(18), 1040.4(13), 712.5(10)	unknown			*	*
75	677	36.73	1116.52	HCOO	-2.89842	-	-	1071.53	C52H81NO22	NEG:1070.2(100), 1002.3(2), 1024.4(2)	unknown	*	*
76	681	36.76	1250.49	HCOO	-1.07382	-	-		C51H83NO31	NEG:1030.3(100), 1031.3(36), 868.3(9), 898.3(9)	unknown	*	*	*		*	*	*
77	680	36.77	-	-	-	1106.54	-0.27748	1105.53	C52H83NO24	974.3(100), 488.4(67), 650.3(62), 975.5(36), 812.4(24), 944.4(21), 651.5(20), 489.4(15), 813.5(11)	unknown			*	*		*	*
78	686	36.95	1078.54	HCOO	-0.96017	1034.55	-0.12776	1033.55	C50H83NO21	1016.6(100), 1017.5(48), 1018.6(14), 416.4(12), 578.5(7), 902.5(7), 398.4(5)	a-tomatine	*	*	*	*	*	*	*	*
79	709	37.15	1062.55	HCOO	-2.80549	-	-	1017.55	C50H83NO20	-	unknown	*	*			*	*
80	733	37.81	1078.54	HCOO	-0.50585	1034.55	-0.12776	1033.55	C50H83NO21	1016.5(100), 1017.5(50), 1014.5(20), 1018.5(12), 1015.4(11), 576.4(11), 416.4(11)	a-tomatine-isomer	*	*	*	*	*	*	*	*
81	741	37.94	-	-	-	1032.54	0.2701	1031.53	C49H81NO19	-	unknown	*	*	*		*	*	*
82	743	37.97	-	-	-	1004.54	-0.74311	1003.54	C49H81NO20	986.6(100), 987.6(51), 988.6(15), 416.4(7), 872.6(6), 842.5(5), 398.6(5), 578.6(5)	unknown	*	*	*	*	*	*	*
83	745	38.09	1150.53	HCOO	-0.81567	-	-0.81567	1105.53	C52H83NO24	-	unknown		*	*	*
84	749	38.23	1180.54	HCOO	-2.03986	-	-	1135.54	C53H85NO25	-	unknown		*	*	*		*	*	*
85	752	38.26	1248.53	HCOO	1.02971	-	-	1203.53	C56H85NO27	-	unknown			*	*			*	*
86	768	38.85	1048.53	HCOO	-1.05471	1004.54	-0.24737	1003.54	C49H81NO20	986.5(100), 987.5(46), 872.5(15), 416.4(13), 988.6(12), 398.4(6)	tomatidine+2hexose+2pentose	*	*	*	*	*	*
87	772	39.15	-	-	-	940.548	0.01503	939.54	C45H81NO19	599.0(100), 760.9(39), 419.2(35), 598.3(19), 401.3(14), 759.9(13), 289.3(12)	unknown	*				*	*
88	779	39.59	1092.56	HCOO	-1.43118	1048.57	0.36026	1047.56	C51H85NO21	1030.5(100), 1031.6(54), 1032.6(16), 916.5(6), 412.5(4), 430.4(4)	unknown	*	*	*	*	*	*	*	*
89	781	40.15	-	-	-	1018.56	-0.48849	1017.55	C50H83NO20	1000.5(100), 1001.6(63), 1002.7(16), 416.5(12), 998.5(7), 886.6(5), 856.5(5), 398.6(5)	unknown	*	*
90	793	40.82	-	-	-	1050.55	-0.19494	1049.54	C50H83NO22	918.5(100), 919.4(49), 1032.5(23), 594.4(18), 1033.6(15), 888.4(13), 432.3(12)	Hydoxytomatine	*	*	*	*		*	*	*
91	795	41.49	-	-	-	854.438	-0.13579	853.431	C39H67NO19	477.3(100), 459.3(92), 639.2(71), 621.2(58), 603.2(45), 585.4(26), 495.3(25), 783.3(21)	unknown				*
92	817	44.35	982.485	-	-	982.485	-0.44646	981.478	C45H75NO22	347.2(100), 456.9(100), 509.0(99), 486.9(73), 324.9(64), 618.8(63), 295.0(58), 456.1(23), 618.1(20)	unknown			*	*
93	829	46.1	886.428	-	-	886.428	-0.03911	885.421	C39H67NO21	509.3(100), 491.3(62), 369.3(54), 473.2(32), 387.3(24), 527.2(22), 410.7(18), 455.3(12), 393.1(10)	unknown				*				*
